# Supplementary material for: ﻿Two new species and two unrecorded species of Limacodidae (Lepidoptera, Zygaenoidea) from Xizang, China
Source: Zookeys. 2022 May 12;1100:71–85. doi: 10.3897/zookeys.1100.76142 (PMC9848909; doi:10.3897/zookeys.1100.76142)
Supplement: XML Treatment for Iragoides [file zookeys.1100.76142-treatment1.xml]

<!DOCTYPE tp:taxon-treatment
  PUBLIC "-//TaxonX//DTD Taxonomic Treatment Publishing DTD v0 20100105//EN" "tax-treatment-NSO.dtd">
<tp:taxon-treatment xmlns:tp="http://www.plazi.org/taxpub"><tp:treatment-meta><kwd-group><label>Taxon classification</label><kwd>
              <named-content content-type="kingdom">Animalia</named-content>
            </kwd><kwd>
              <named-content content-type="order">Lepidoptera</named-content>
            </kwd><kwd>
              <named-content content-type="family">Limacodidae</named-content>
            </kwd></kwd-group><mixed-citation publication-type="journal"><person-group><name><surname>Wu</surname><given-names>Jun</given-names></name><name><surname>Solovyev</surname><given-names>Alexey V.</given-names></name><name><surname>Han</surname><given-names>Hui-Lin</given-names></name></person-group><article-title>﻿Two new species and two unrecorded species of <tp:taxon-name><tp:taxon-name-part taxon-name-part-type="family">Limacodidae</tp:taxon-name-part></tp:taxon-name> (<tp:taxon-name><tp:taxon-name-part taxon-name-part-type="order">Lepidoptera</tp:taxon-name-part></tp:taxon-name>, <tp:taxon-name><tp:taxon-name-part taxon-name-part-type="superfamily">Zygaenoidea</tp:taxon-name-part></tp:taxon-name>) from Xizang, China</article-title><source>Zookeys</source><day>12</day><month>05</month><year>2022</year><volume>1100</volume><fpage>71</fpage><lpage>85</lpage><pub-id pub-id-type="doi">10.3897/zookeys.1100.76142</pub-id></mixed-citation></tp:treatment-meta><tp:nomenclature><label>﻿Genus</label><tp:taxon-name>
            <object-id xmlns:xlink="http://www.w3.org/1999/xlink" content-type="arpha" xlink:type="simple">65602AB4-9D66-5E80-B7AE-F240074C2BDC</object-id>
            <tp:taxon-name-part taxon-name-part-type="genus" reg="Iragoides">Iragoides</tp:taxon-name-part>
          </tp:taxon-name><tp:taxon-authority>Hering, 1931</tp:taxon-authority><tp:nomenclature-citation-list><tp:nomenclature-citation><tp:taxon-name>
                <tp:taxon-name-part taxon-name-part-type="genus" reg="Iragoides">Iragoides</tp:taxon-name-part>
              </tp:taxon-name><comment>Hering, 1931, in Seitz, Gross-Schmett. Erde 10: 671 (key), 709. Type species (original designation): <tp:taxon-name><tp:taxon-name-part taxon-name-part-type="genus" reg="Miresa">Miresa</tp:taxon-name-part><tp:taxon-name-part taxon-name-part-type="species" reg="crispa">crispa</tp:taxon-name-part></tp:taxon-name> Swinhoe, 1890. Type locality India: Darjeeling.</comment></tp:nomenclature-citation></tp:nomenclature-citation-list></tp:nomenclature><tp:treatment-sec sec-type="remarks" id="SECID0EOHAC"><title>Remarks.</title><p>The members of the genus <italic><tp:taxon-name><tp:taxon-name-part taxon-name-part-type="genus" reg="Iragoides">Iragoides</tp:taxon-name-part></tp:taxon-name></italic> are of medium to large size, with a ground colour of reddish brown; the obvious silvery patches are always present on the foreleg and the base of the antennae. In the male genitalia, the uncus and gnathos are well developed; the juxta usually has a pair of finger-shaped lateral processes. <italic><tp:taxon-name><tp:taxon-name-part taxon-name-part-type="genus" reg="Iragoides">Iragoides</tp:taxon-name-part></tp:taxon-name></italic> contains four known species to date: <italic><tp:taxon-name><tp:taxon-name-part taxon-name-part-type="genus" reg="Iragoides">I.</tp:taxon-name-part><tp:taxon-name-part taxon-name-part-type="species" reg="crispa">crispa</tp:taxon-name-part></tp:taxon-name></italic> (Swinhoe, 1890); <italic><tp:taxon-name><tp:taxon-name-part taxon-name-part-type="genus" reg="Iragoides">I.</tp:taxon-name-part><tp:taxon-name-part taxon-name-part-type="species" reg="elongata">elongata</tp:taxon-name-part></tp:taxon-name></italic> Hering, 1931; <italic><tp:taxon-name><tp:taxon-name-part taxon-name-part-type="genus" reg="Iragoides">I.</tp:taxon-name-part><tp:taxon-name-part taxon-name-part-type="species" reg="dudai">dudai</tp:taxon-name-part></tp:taxon-name></italic> Solovyev &amp; Saldaitis, 2021; <italic><tp:taxon-name><tp:taxon-name-part taxon-name-part-type="genus" reg="Iragoides">I.</tp:taxon-name-part><tp:taxon-name-part taxon-name-part-type="species" reg="nilgirica">nilgirica</tp:taxon-name-part></tp:taxon-name></italic> (Hampson, 1891), three of which occur in China. <italic><tp:taxon-name><tp:taxon-name-part taxon-name-part-type="genus" reg="Iragoides">Iragoides</tp:taxon-name-part><tp:taxon-name-part taxon-name-part-type="species" reg="nilgirica">nilgirica</tp:taxon-name-part></tp:taxon-name></italic> is known only from India (<xref ref-type="bibr" rid="B23">Wu and Fang 2008</xref>; <xref ref-type="bibr" rid="B19">Solovyev and Witt 2009</xref>; <xref ref-type="bibr" rid="B18">Solovyev and Saldaitis 2021</xref>).</p><p>In addition, <xref ref-type="bibr" rid="B23">Wu and Fang (2008)</xref>, <xref ref-type="bibr" rid="B19">Solovyev and Witt (2009)</xref>, and <xref ref-type="bibr" rid="B18">Solovyev and Saldaitis (2021)</xref> all presented the male adult of <italic><tp:taxon-name><tp:taxon-name-part taxon-name-part-type="genus" reg="Iragoides">Iragoides</tp:taxon-name-part><tp:taxon-name-part taxon-name-part-type="species" reg="elongata">elongata</tp:taxon-name-part></tp:taxon-name></italic> in their studies after it was described and illustrated with a hand-drawn adult by <xref ref-type="bibr" rid="B4">Hering (1931)</xref>. <xref ref-type="bibr" rid="B23">Wu and Fang (2008)</xref> also listed both the male and female genitalia. However, as the original description of this species was relatively simple and lacked the description of genitalia, we will redescribe this species below.</p></tp:treatment-sec><ref-list><ref id="B23"><mixed-citation xmlns:xlink="http://www.w3.org/1999/xlink" xlink:type="simple"><person-group><name name-style="western"><surname>Wu</surname><given-names>CS</given-names></name><name name-style="western"><surname>Fang</surname><given-names>CL</given-names></name></person-group> (<year>2008</year>) <article-title>A review of the genera <italic><tp:taxon-name><tp:taxon-name-part taxon-name-part-type="genus">Phlossa</tp:taxon-name-part></tp:taxon-name></italic> Walker and <italic><tp:taxon-name><tp:taxon-name-part taxon-name-part-type="genus">Iragoides</tp:taxon-name-part></tp:taxon-name></italic> Hering in China (<tp:taxon-name><tp:taxon-name-part taxon-name-part-type="order">Lepidoptera</tp:taxon-name-part></tp:taxon-name>: <tp:taxon-name><tp:taxon-name-part taxon-name-part-type="family">Limacodidae</tp:taxon-name-part></tp:taxon-name>).</article-title><source>Acta Entomologica Sinica</source><volume>51</volume>(<issue>7</issue>): <fpage>753</fpage>–<lpage>760</lpage>.</mixed-citation></ref><ref id="B19"><mixed-citation xmlns:xlink="http://www.w3.org/1999/xlink" xlink:type="simple"><person-group><name name-style="western"><surname>Solovyev</surname><given-names>AV</given-names></name><name name-style="western"><surname>Witt</surname><given-names>ThJ</given-names></name></person-group> (<year>2009</year>) The <tp:taxon-name><tp:taxon-name-part taxon-name-part-type="family">Limacodidae</tp:taxon-name-part></tp:taxon-name> of Vietnam. Entomofauna (Supplement No. 16): 33–229.</mixed-citation></ref><ref id="B18"><mixed-citation xmlns:xlink="http://www.w3.org/1999/xlink" xlink:type="simple"><person-group><name name-style="western"><surname>Solovyev</surname><given-names>AV</given-names></name><name name-style="western"><surname>Saldaitis</surname><given-names>A</given-names></name></person-group> (<year>2021</year>) <article-title>Five new species of <tp:taxon-name><tp:taxon-name-part taxon-name-part-type="family">Limacodidae</tp:taxon-name-part></tp:taxon-name> (<tp:taxon-name><tp:taxon-name-part taxon-name-part-type="order">Lepidoptera</tp:taxon-name-part></tp:taxon-name>: <tp:taxon-name><tp:taxon-name-part taxon-name-part-type="superfamily">Zygaenoidea</tp:taxon-name-part></tp:taxon-name>) from South-East Asia.</article-title><source>Zootaxa</source><volume>4999</volume>(<issue>2</issue>): <fpage>101</fpage>–<lpage>116</lpage>. <ext-link xlink:type="simple" ext-link-type="doi" xlink:href="10.11646/zootaxa.4999.2.1">https://doi.org/10.11646/zootaxa.4999.2.1</ext-link></mixed-citation></ref><ref id="B4"><mixed-citation xmlns:xlink="http://www.w3.org/1999/xlink" xlink:type="simple"><person-group><name name-style="western"><surname>Hering</surname><given-names>M</given-names></name></person-group> (<year>1931</year>) <article-title><tp:taxon-name><tp:taxon-name-part taxon-name-part-type="family">Limacodidae</tp:taxon-name-part></tp:taxon-name>.</article-title> In: <person-group><name name-style="western"><surname>Seitz</surname><given-names>A</given-names></name></person-group> (<role>Ed.</role>) <issue-title>Die Gross-Schmetteringe der Erde, 10.</issue-title><source>Alfred Kernen Verlag, Stuttgart</source>, <fpage>665</fpage>–<lpage>728</lpage>.</mixed-citation></ref></ref-list></tp:taxon-treatment>
