# Supplementary material for: ﻿Two new species and two unrecorded species of Limacodidae (Lepidoptera, Zygaenoidea) from Xizang, China
Source: Zookeys. 2022 May 12;1100:71–85. doi: 10.3897/zookeys.1100.76142 (PMC9848909; doi:10.3897/zookeys.1100.76142)
Supplement: XML Treatment for Iragoides peiwangi [file zookeys.1100.76142-treatment2.xml]

<!DOCTYPE tp:taxon-treatment
  PUBLIC "-//TaxonX//DTD Taxonomic Treatment Publishing DTD v0 20100105//EN" "tax-treatment-NSO.dtd">
<tp:taxon-treatment xmlns:tp="http://www.plazi.org/taxpub"><tp:treatment-meta><kwd-group><label>Taxon classification</label><kwd>
              <named-content content-type="kingdom">Animalia</named-content>
            </kwd><kwd>
              <named-content content-type="order">Lepidoptera</named-content>
            </kwd><kwd>
              <named-content content-type="family">Limacodidae</named-content>
            </kwd></kwd-group><mixed-citation publication-type="journal"><person-group><name><surname>Wu</surname><given-names>Jun</given-names></name><name><surname>Solovyev</surname><given-names>Alexey V.</given-names></name><name><surname>Han</surname><given-names>Hui-Lin</given-names></name></person-group><article-title>﻿Two new species and two unrecorded species of <tp:taxon-name><tp:taxon-name-part taxon-name-part-type="family">Limacodidae</tp:taxon-name-part></tp:taxon-name> (<tp:taxon-name><tp:taxon-name-part taxon-name-part-type="order">Lepidoptera</tp:taxon-name-part></tp:taxon-name>, <tp:taxon-name><tp:taxon-name-part taxon-name-part-type="superfamily">Zygaenoidea</tp:taxon-name-part></tp:taxon-name>) from Xizang, China</article-title><source>Zookeys</source><day>12</day><month>05</month><year>2022</year><volume>1100</volume><fpage>71</fpage><lpage>85</lpage><pub-id pub-id-type="doi">10.3897/zookeys.1100.76142</pub-id></mixed-citation></tp:treatment-meta><tp:nomenclature><label>﻿</label><tp:taxon-name>
            <object-id xmlns:xlink="http://www.w3.org/1999/xlink" content-type="arpha" xlink:type="simple">51CEF75B-0574-50FF-8C74-87DF1BAAF7D5</object-id>
            <tp:taxon-name-part taxon-name-part-type="genus" reg="Iragoides">Iragoides</tp:taxon-name-part>
            <tp:taxon-name-part taxon-name-part-type="species" reg="peiwangi">peiwangi</tp:taxon-name-part>
            <object-id xmlns:xlink="http://www.w3.org/1999/xlink" content-type="zoobank" xlink:type="simple">http://zoobank.org/B923CADB-4342-400B-9BBD-1C68CEA20099</object-id>
          </tp:taxon-name><tp:taxon-status xmlns:xlink="http://www.w3.org/1999/xlink" xlink:type="simple">sp. nov.</tp:taxon-status><xref ref-type="fig" rid="F1">Figs 1</xref><xref ref-type="fig" rid="F1">, 2</xref><xref ref-type="fig" rid="F2">, 12</xref><xref ref-type="fig" rid="F2">, 13</xref></tp:nomenclature><tp:treatment-sec sec-type="material" id="SECID0E6MAC"><title>Material examined.</title><p><bold><italic>Holotype</italic>.</bold> ♂, China, Xizang Autonomous Region, Linzhi (= Nyingchi) City, Motuo (= Medog) County, Beibeng Countryside, Dergong Village, 25.V.–4.VI.2021, HL. Han leg., genit. prep. WuJ-523-1 (<abbrev xmlns:xlink="http://www.w3.org/1999/xlink" xlink:title="Northeast Forestry University" id="ABBRID0EKNAC" xlink:type="simple">NEFU</abbrev>). <bold><italic>Paratypes</italic>.</bold> 5 ♂, China, same data as for holotype, genit. prep. WuJ-524-1 (<abbrev xmlns:xlink="http://www.w3.org/1999/xlink" xlink:title="Northeast Forestry University" id="ABBRID0ESNAC" xlink:type="simple">NEFU</abbrev>).</p></tp:treatment-sec><tp:treatment-sec sec-type="diagnosis" id="SECID0EWNAC"><title>Diagnosis.</title><p>The new species <italic><tp:taxon-name><tp:taxon-name-part taxon-name-part-type="genus" reg="Iragoides">I.</tp:taxon-name-part><tp:taxon-name-part taxon-name-part-type="species" reg="peiwangi">peiwangi</tp:taxon-name-part></tp:taxon-name></italic> sp. nov. (Figs <xref ref-type="fig" rid="F1">1</xref>, <xref ref-type="fig" rid="F1">2</xref>) is similar in appearance to <italic><tp:taxon-name><tp:taxon-name-part taxon-name-part-type="genus" reg="Iragoides">I.</tp:taxon-name-part><tp:taxon-name-part taxon-name-part-type="species" reg="elongata">elongata</tp:taxon-name-part></tp:taxon-name></italic> (Figs <xref ref-type="fig" rid="F1">3–5</xref>), but can be distinguished from the latter by the forewing and male genitalia characters as follows. The forewing of <italic><tp:taxon-name><tp:taxon-name-part taxon-name-part-type="genus" reg="Iragoides">I.</tp:taxon-name-part><tp:taxon-name-part taxon-name-part-type="species" reg="peiwangi">peiwangi</tp:taxon-name-part></tp:taxon-name></italic> sp. nov. is broad, not elongated; the ground colour is dark reddish brown; the subterminal line is oblique, dark brown and runs from the costal margin near apex to tornus. However, in <italic><tp:taxon-name><tp:taxon-name-part taxon-name-part-type="genus" reg="Iragoides">I.</tp:taxon-name-part><tp:taxon-name-part taxon-name-part-type="species" reg="elongata">elongata</tp:taxon-name-part></tp:taxon-name></italic>, the forewing is elongated; the ground colour is yellowish brown; and the subterminal line is extremely blurred and barely visible.</p><fig id="F1" position="float" orientation="portrait"><object-id xmlns:xlink="http://www.w3.org/1999/xlink" content-type="doi" xlink:type="simple">10.3897/zookeys.1100.76142.figures1-11</object-id><object-id xmlns:xlink="http://www.w3.org/1999/xlink" content-type="arpha" xlink:type="simple">A1C3438C-3FF2-5E2D-9F9C-396D350715A5</object-id><label>Figures 1–11.</label><caption><p>Adults: <bold>1</bold><italic><tp:taxon-name><tp:taxon-name-part taxon-name-part-type="genus" reg="Iragoides">Iragoides</tp:taxon-name-part><tp:taxon-name-part taxon-name-part-type="species" reg="peiwangi">peiwangi</tp:taxon-name-part></tp:taxon-name></italic> sp. nov., male, holotype, Xizang, China (<abbrev xmlns:xlink="http://www.w3.org/1999/xlink" xlink:title="Northeast Forestry University" id="ABBRID0EKAAE" xlink:type="simple">NEFU</abbrev>) <bold>2</bold><italic><tp:taxon-name><tp:taxon-name-part taxon-name-part-type="genus" reg="Iragoides">I.</tp:taxon-name-part><tp:taxon-name-part taxon-name-part-type="species" reg="peiwangi">peiwangi</tp:taxon-name-part></tp:taxon-name></italic> sp. nov., male, paratype, Xizang, China (<abbrev xmlns:xlink="http://www.w3.org/1999/xlink" xlink:title="Northeast Forestry University" id="ABBRID0E2AAE" xlink:type="simple">NEFU</abbrev>) <bold>3</bold><italic><tp:taxon-name><tp:taxon-name-part taxon-name-part-type="genus" reg="Iragoides">I.</tp:taxon-name-part><tp:taxon-name-part taxon-name-part-type="species" reg="elongata">elongata</tp:taxon-name-part></tp:taxon-name></italic> Hering, 1931, male, Chongqing, China (<abbrev xmlns:xlink="http://www.w3.org/1999/xlink" xlink:title="Northeast Forestry University" id="ABBRID0EMBAE" xlink:type="simple">NEFU</abbrev>) <bold>4</bold><italic><tp:taxon-name><tp:taxon-name-part taxon-name-part-type="genus" reg="Iragoides">I.</tp:taxon-name-part><tp:taxon-name-part taxon-name-part-type="species" reg="elongata">elongata</tp:taxon-name-part></tp:taxon-name></italic> Hering, 1931, male, Yunnan, China (<abbrev xmlns:xlink="http://www.w3.org/1999/xlink" xlink:title="Northeast Forestry University" id="ABBRID0E4BAE" xlink:type="simple">NEFU</abbrev>) <bold>5</bold><italic><tp:taxon-name><tp:taxon-name-part taxon-name-part-type="genus" reg="Iragoides">I.</tp:taxon-name-part><tp:taxon-name-part taxon-name-part-type="species" reg="elongata">elongata</tp:taxon-name-part></tp:taxon-name></italic> Hering, 1931, female, Chongqing, China (<abbrev xmlns:xlink="http://www.w3.org/1999/xlink" xlink:title="Northeast Forestry University" id="ABBRID0EOCAE" xlink:type="simple">NEFU</abbrev>) <bold>6</bold><italic><tp:taxon-name><tp:taxon-name-part taxon-name-part-type="genus" reg="Caelestomorpha">Caelestomorpha</tp:taxon-name-part><tp:taxon-name-part taxon-name-part-type="species" reg="serratus">serratus</tp:taxon-name-part></tp:taxon-name></italic> sp. nov., male, holotype, Xizang, China (<abbrev xmlns:xlink="http://www.w3.org/1999/xlink" xlink:title="Northeast Forestry University" id="ABBRID0E6CAE" xlink:type="simple">NEFU</abbrev>) <bold>7</bold><italic><tp:taxon-name><tp:taxon-name-part taxon-name-part-type="genus" reg="Caelestomorpha">C.</tp:taxon-name-part><tp:taxon-name-part taxon-name-part-type="species" reg="serratus">serratus</tp:taxon-name-part></tp:taxon-name></italic> sp. nov., male, paratype, Xizang, China (<abbrev xmlns:xlink="http://www.w3.org/1999/xlink" xlink:title="Northeast Forestry University" id="ABBRID0EQDAE" xlink:type="simple">NEFU</abbrev>) <bold>8</bold><italic><tp:taxon-name><tp:taxon-name-part taxon-name-part-type="genus" reg="Caelestomorpha">C.</tp:taxon-name-part><tp:taxon-name-part taxon-name-part-type="species" reg="endodonta">endodonta</tp:taxon-name-part></tp:taxon-name></italic> (Hampson, 1987), male, N.W. India (<abbrev xmlns:xlink="http://www.w3.org/1999/xlink" xlink:title="Museum Witt München" id="ABBRID0EBEAE" xlink:type="simple">MWM</abbrev>/<named-content xmlns:xlink="http://www.w3.org/1999/xlink" content-type="dwc:institutional_code" xlink:title="Zoologische Staatssammlung München" xlink:href="http://grbio.org/institution/zoologische-staatssammlung" xlink:type="simple">ZSM</named-content>) <bold>9</bold><italic><tp:taxon-name><tp:taxon-name-part taxon-name-part-type="genus" reg="Euphlyctina">Euphlyctina</tp:taxon-name-part><tp:taxon-name-part taxon-name-part-type="species" reg="phaeopasta">phaeopasta</tp:taxon-name-part></tp:taxon-name></italic> (Hampson, 1906), male, Xizang, China (<abbrev xmlns:xlink="http://www.w3.org/1999/xlink" xlink:title="Northeast Forestry University" id="ABBRID0EWEAE" xlink:type="simple">NEFU</abbrev>) <bold>10</bold><italic><tp:taxon-name><tp:taxon-name-part taxon-name-part-type="genus" reg="Euphlyctina">E.</tp:taxon-name-part><tp:taxon-name-part taxon-name-part-type="species" reg="phaeopasta">phaeopasta</tp:taxon-name-part></tp:taxon-name></italic> (Hampson, 1906), female, Xizang, China (<abbrev xmlns:xlink="http://www.w3.org/1999/xlink" xlink:title="Northeast Forestry University" id="ABBRID0EHFAE" xlink:type="simple">NEFU</abbrev>) <bold>11</bold><italic><tp:taxon-name><tp:taxon-name-part taxon-name-part-type="genus" reg="Mummu">Mummu</tp:taxon-name-part><tp:taxon-name-part taxon-name-part-type="species" reg="aerata">aerata</tp:taxon-name-part></tp:taxon-name></italic> Solovyev &amp; Witt, 2009, male, Xizang, China (<abbrev xmlns:xlink="http://www.w3.org/1999/xlink" xlink:title="Northeast Forestry University" id="ABBRID0EYFAE" xlink:type="simple">NEFU</abbrev>). Scale bar: 1 cm.</p></caption><graphic xmlns:xlink="http://www.w3.org/1999/xlink" xlink:href="zookeys-1100-071_article-76142__-g001.jpg" position="float" orientation="portrait" xlink:type="simple" id="oo_683240.jpg"><uri content-type="original_file" xlink:type="simple">https://binary.pensoft.net/fig/683240</uri></graphic></fig><p>In the male genitalia, the new species (Figs <xref ref-type="fig" rid="F2">12</xref>, <xref ref-type="fig" rid="F2">13</xref>) displays distinct differences with <italic><tp:taxon-name><tp:taxon-name-part taxon-name-part-type="genus" reg="Iragoides">I.</tp:taxon-name-part><tp:taxon-name-part taxon-name-part-type="species" reg="elongata">elongata</tp:taxon-name-part></tp:taxon-name></italic>: the cucullus is sagittate; the upper part of juxta is short, nearly square; the aedeagus is twisted. In <italic><tp:taxon-name><tp:taxon-name-part taxon-name-part-type="genus" reg="Iragoides">I.</tp:taxon-name-part><tp:taxon-name-part taxon-name-part-type="species" reg="elongata">elongata</tp:taxon-name-part></tp:taxon-name></italic> (Figs <xref ref-type="fig" rid="F2">14</xref>, <xref ref-type="fig" rid="F2">15</xref>), the cucullus is rounded; the upper part of juxta is long, extending above the upper base of the valvae, and nearly rectangular; the aedeagus is slender and arc-shaped without being twisted.</p><fig id="F2" position="float" orientation="portrait"><object-id xmlns:xlink="http://www.w3.org/1999/xlink" content-type="doi" xlink:type="simple">10.3897/zookeys.1100.76142.figures12-16</object-id><object-id xmlns:xlink="http://www.w3.org/1999/xlink" content-type="arpha" xlink:type="simple">9BD24E16-6DFD-56F7-837B-461C424DABC4</object-id><label>Figures 12–16.</label><caption><p>Male genitalia of <italic><tp:taxon-name><tp:taxon-name-part taxon-name-part-type="genus" reg="Iragoides">Iragoides</tp:taxon-name-part></tp:taxon-name></italic> spp. <bold>12</bold><italic><tp:taxon-name><tp:taxon-name-part taxon-name-part-type="genus" reg="Iragoides">I.</tp:taxon-name-part><tp:taxon-name-part taxon-name-part-type="species" reg="peiwangi">peiwangi</tp:taxon-name-part></tp:taxon-name></italic> sp. nov., male, holotype, Xizang, China (<abbrev xmlns:xlink="http://www.w3.org/1999/xlink" xlink:title="Northeast Forestry University" id="ABBRID0EFIAE" xlink:type="simple">NEFU</abbrev>) <bold>13</bold><italic><tp:taxon-name><tp:taxon-name-part taxon-name-part-type="genus" reg="Iragoides">I.</tp:taxon-name-part><tp:taxon-name-part taxon-name-part-type="species" reg="peiwangi">peiwangi</tp:taxon-name-part></tp:taxon-name></italic> sp. nov., male, paratype, Xizang, China (<abbrev xmlns:xlink="http://www.w3.org/1999/xlink" xlink:title="Northeast Forestry University" id="ABBRID0EWIAE" xlink:type="simple">NEFU</abbrev>) <bold>14</bold><italic><tp:taxon-name><tp:taxon-name-part taxon-name-part-type="genus" reg="Iragoides">I.</tp:taxon-name-part><tp:taxon-name-part taxon-name-part-type="species" reg="elongata">elongata</tp:taxon-name-part></tp:taxon-name></italic> Hering, 1931, male, Chongqing, China, genit. prep. WuJ-536–1 (<abbrev xmlns:xlink="http://www.w3.org/1999/xlink" xlink:title="Northeast Forestry University" id="ABBRID0EHJAE" xlink:type="simple">NEFU</abbrev>) <bold>15</bold><italic><tp:taxon-name><tp:taxon-name-part taxon-name-part-type="genus" reg="Iragoides">I.</tp:taxon-name-part><tp:taxon-name-part taxon-name-part-type="species" reg="elongata">elongata</tp:taxon-name-part></tp:taxon-name></italic> Hering, 1931, male, Yunnan, China, genit. prep. WuJ-086–1 (<abbrev xmlns:xlink="http://www.w3.org/1999/xlink" xlink:title="Northeast Forestry University" id="ABBRID0EYJAE" xlink:type="simple">NEFU</abbrev>) <bold>16</bold><italic><tp:taxon-name><tp:taxon-name-part taxon-name-part-type="genus" reg="Iragoides">I.</tp:taxon-name-part><tp:taxon-name-part taxon-name-part-type="species" reg="elongata">elongata</tp:taxon-name-part></tp:taxon-name></italic> Hering, 1931, female, Chongqing, China, genit. prep. WuJ-708–2 (<abbrev xmlns:xlink="http://www.w3.org/1999/xlink" xlink:title="Northeast Forestry University" id="ABBRID0EJKAE" xlink:type="simple">NEFU</abbrev>). Scale bars: 2 mm.</p></caption><graphic xmlns:xlink="http://www.w3.org/1999/xlink" xlink:href="zookeys-1100-071_article-76142__-g002.jpg" position="float" orientation="portrait" xlink:type="simple" id="oo_683241.jpg"><uri content-type="original_file" xlink:type="simple">https://binary.pensoft.net/fig/683241</uri></graphic></fig></tp:treatment-sec><tp:treatment-sec sec-type="description" id="SECID0ESKAE"><title>Description.</title><p><bold>Adult</bold> (Figs <xref ref-type="fig" rid="F1">1</xref>, <xref ref-type="fig" rid="F1">2</xref>). Forewing length 18–20 mm, wingspan 40–43 mm in male. Head densely covered with reddish orange scales; labial palpus dark brown; antenna shortly pectinate, dark brown, with a distinct silvery basal spot. Thorax mainly reddish orange; tegula pale brown. Forewing broad, not elongated, with a blunt apex; middle of outer margin slightly presented at an obtuse angle; forewing ground colour dark reddish brown, with a dark brown oblique subterminal line that runs from costal margin near apex to tornus which is behind vein Cu1A and almost invisible; discal spot dark, not distinct. Hindwing ground colour brown, dark brown along with the anal margin. Scales on legs dark brown, with distinct slivery spots on distal parts of coxa, femur, tibia and tarsal segments of foreleg. Tibial spurs 0-2-4. Abdomen yellowish brown with an orange-red median band dorsally; ventral side mostly brown with terminus pale brown.</p><p><bold><italic>Male genitalia</italic></bold> (Figs <xref ref-type="fig" rid="F2">12</xref>, <xref ref-type="fig" rid="F2">13</xref>). Uncus triangular with a strongly sclerotized apical spur. Gnathos well developed, hook-shaped, slightly blunt apically. Tegumen broad. Valva narrow, densely covered with hairs; sacculus slightly inflated, without sacculus process; costa with a sclerotized plate-shaped basal process; cucullus sagittate, pointed apically. Juxta flatted with upper part nearly square and basal part with a pair of membranous, finger-shaped lateral processes. Vinculum robust and strongly sclerotized. Saccus not obvious. Aedeagus slender, twisted, slightly inflated at caecum and with a long, strongly sclerotized spur at terminal part.</p><p><bold><italic>Female genitalia</italic>.</bold> Unknown.</p></tp:treatment-sec><tp:treatment-sec sec-type="Bionomics" id="SECID0EYLAE"><title>Bionomics.</title><p>The specimens were collected with a light trap at altitudes of ~ 850 m a.s.l in May to June. The collection area is in a subtropical climate zone (Fig. <xref ref-type="fig" rid="F4">25</xref>).</p></tp:treatment-sec><tp:treatment-sec sec-type="distribution" id="SECID0ECMAE"><title>Distribution.</title><p>China (Xizang: Motuo).</p></tp:treatment-sec><tp:treatment-sec sec-type="etymology" id="SECID0EHMAE"><title>Etymology.</title><p>The species is dedicated to Mr. Pei Wang, who works in the People’s Government of Motuo County, and was of great assistance our collecting in Motuo.</p></tp:treatment-sec><tp:treatment-sec><!--Section generated to contain objects referenced in tp:taxon-treatment.--><fig id="F4" position="float" orientation="portrait"><object-id xmlns:xlink="http://www.w3.org/1999/xlink" content-type="doi" xlink:type="simple">10.3897/zookeys.1100.76142.figures24-27</object-id><object-id xmlns:xlink="http://www.w3.org/1999/xlink" content-type="arpha" xlink:type="simple">757ED092-A5EB-52CD-B587-AD14E728BBA5</object-id><label>Figures 24–27.</label><caption><p>Biotopes: <bold>24</bold> China, Chongqing Municipality, Mt. Simian, biotope of <italic><tp:taxon-name><tp:taxon-name-part taxon-name-part-type="genus" reg="Iragoides">Iragoides</tp:taxon-name-part><tp:taxon-name-part taxon-name-part-type="species" reg="elongata">elongata</tp:taxon-name-part></tp:taxon-name></italic> Hering, 1931, photo by J. Wu <bold>25–27</bold> China, SE Xizang, Linzhi City, Motuo County: <bold>25</bold> Beibeng Countryside, Dergong Village, biotope of <italic><tp:taxon-name><tp:taxon-name-part taxon-name-part-type="genus" reg="Iragoides">Iragoides</tp:taxon-name-part><tp:taxon-name-part taxon-name-part-type="species" reg="peiwangi">peiwangi</tp:taxon-name-part></tp:taxon-name></italic> sp. nov., <italic><tp:taxon-name><tp:taxon-name-part taxon-name-part-type="genus" reg="Caelestomorpha">Caelestomorpha</tp:taxon-name-part><tp:taxon-name-part taxon-name-part-type="species" reg="serratus">serratus</tp:taxon-name-part></tp:taxon-name></italic> sp. nov., <italic><tp:taxon-name><tp:taxon-name-part taxon-name-part-type="genus" reg="Euphlyctina">Euphlyctina</tp:taxon-name-part><tp:taxon-name-part taxon-name-part-type="species" reg="phaeopasta">phaeopasta</tp:taxon-name-part></tp:taxon-name></italic> (Hampson, 1906) and <italic><tp:taxon-name><tp:taxon-name-part taxon-name-part-type="genus" reg="Mummu">Mummu</tp:taxon-name-part><tp:taxon-name-part taxon-name-part-type="species" reg="aerata">aerata</tp:taxon-name-part></tp:taxon-name></italic> Solovyev &amp; Witt, 2009, photo by H.L. Han <bold>26, 27</bold> two different collecting sites in Gedang Countryside, biotope of <italic><tp:taxon-name><tp:taxon-name-part taxon-name-part-type="genus" reg="Caelestomorpha">Caelestomorpha</tp:taxon-name-part><tp:taxon-name-part taxon-name-part-type="species" reg="serratus">serratus</tp:taxon-name-part></tp:taxon-name></italic> sp. nov. and <italic><tp:taxon-name><tp:taxon-name-part taxon-name-part-type="genus" reg="Euphlyctina">Euphlyctina</tp:taxon-name-part><tp:taxon-name-part taxon-name-part-type="species" reg="phaeopasta">phaeopasta</tp:taxon-name-part></tp:taxon-name></italic> (Hampson, 1906), photo by J. Wu.</p></caption><graphic xmlns:xlink="http://www.w3.org/1999/xlink" xlink:href="zookeys-1100-071_article-76142__-g004.jpg" position="float" orientation="portrait" xlink:type="simple" id="oo_683243.jpg"><uri content-type="original_file" xlink:type="simple">https://binary.pensoft.net/fig/683243</uri></graphic></fig></tp:treatment-sec></tp:taxon-treatment>
