# Supplementary material for: ﻿Two new species and two unrecorded species of Limacodidae (Lepidoptera, Zygaenoidea) from Xizang, China
Source: Zookeys. 2022 May 12;1100:71–85. doi: 10.3897/zookeys.1100.76142 (PMC9848909; doi:10.3897/zookeys.1100.76142)
Supplement: XML Treatment for Iragoides elongata [file zookeys.1100.76142-treatment3.xml]

<!DOCTYPE tp:taxon-treatment
  PUBLIC "-//TaxonX//DTD Taxonomic Treatment Publishing DTD v0 20100105//EN" "tax-treatment-NSO.dtd">
<tp:taxon-treatment xmlns:tp="http://www.plazi.org/taxpub"><tp:treatment-meta><kwd-group><label>Taxon classification</label><kwd>
              <named-content content-type="kingdom">Animalia</named-content>
            </kwd><kwd>
              <named-content content-type="order">Lepidoptera</named-content>
            </kwd><kwd>
              <named-content content-type="family">Limacodidae</named-content>
            </kwd></kwd-group><mixed-citation publication-type="journal"><person-group><name><surname>Wu</surname><given-names>Jun</given-names></name><name><surname>Solovyev</surname><given-names>Alexey V.</given-names></name><name><surname>Han</surname><given-names>Hui-Lin</given-names></name></person-group><article-title>﻿Two new species and two unrecorded species of <tp:taxon-name><tp:taxon-name-part taxon-name-part-type="family">Limacodidae</tp:taxon-name-part></tp:taxon-name> (<tp:taxon-name><tp:taxon-name-part taxon-name-part-type="order">Lepidoptera</tp:taxon-name-part></tp:taxon-name>, <tp:taxon-name><tp:taxon-name-part taxon-name-part-type="superfamily">Zygaenoidea</tp:taxon-name-part></tp:taxon-name>) from Xizang, China</article-title><source>Zookeys</source><day>12</day><month>05</month><year>2022</year><volume>1100</volume><fpage>71</fpage><lpage>85</lpage><pub-id pub-id-type="doi">10.3897/zookeys.1100.76142</pub-id></mixed-citation></tp:treatment-meta><tp:nomenclature><label>﻿</label><tp:taxon-name>
            <object-id xmlns:xlink="http://www.w3.org/1999/xlink" content-type="arpha" xlink:type="simple">8DE01DF2-9753-57AF-B716-370742BFA02B</object-id>
            <tp:taxon-name-part taxon-name-part-type="genus" reg="Iragoides">Iragoides</tp:taxon-name-part>
            <tp:taxon-name-part taxon-name-part-type="species" reg="elongata">elongata</tp:taxon-name-part>
          </tp:taxon-name><tp:taxon-authority>Hering, 1931</tp:taxon-authority><xref ref-type="fig" rid="F1">Figs 3</xref><xref ref-type="fig" rid="F1">, 4</xref><xref ref-type="fig" rid="F1">, 5</xref><xref ref-type="fig" rid="F2">, 14</xref><xref ref-type="fig" rid="F2">, 15</xref><xref ref-type="fig" rid="F2">, 16</xref><tp:nomenclature-citation-list><tp:nomenclature-citation><tp:taxon-name>
                <tp:taxon-name-part taxon-name-part-type="genus" reg="Iragoides">Iragoides</tp:taxon-name-part>
                <tp:taxon-name-part taxon-name-part-type="species" reg="elongata">elongata</tp:taxon-name-part>
              </tp:taxon-name><comment>Hering, 1931, in Seitz, Gross-Schmett. Erde 10: 671 (key), 709, fig. 90 f. Type locality: “Hkamkawn, 400 Fuß (Ober-Burma)”. Holotype: ♂ (<named-content xmlns:xlink="http://www.w3.org/1999/xlink" content-type="dwc:institutional_code" xlink:title="The Natural History Museum, London" xlink:href="http://grbio.org/institution/natural-history-museum-london" xlink:type="simple">BMNH</named-content>).</comment></tp:nomenclature-citation></tp:nomenclature-citation-list></tp:nomenclature><tp:treatment-sec sec-type="material" id="SECID0E2OAE"><title>Specimens examined.</title><p>1 ♂, China, Prov. Yunnan, Lvchun County, Mt. Huanglian, 27–31.VII.2018, HL. Han and J. Wu legs., genit. prep. WuJ-086-1 (<abbrev xmlns:xlink="http://www.w3.org/1999/xlink" xlink:title="Northeast Forestry University" id="ABBRID0EBPAE" xlink:type="simple">NEFU</abbrev>); 2 ♂, China, Prov. Yunnan, Baoshan City, Mangkuan Town, 30.VII–2.VIII.2014, HL. Han leg., genit. prep. WuJ-698-1 (<abbrev xmlns:xlink="http://www.w3.org/1999/xlink" xlink:title="Northeast Forestry University" id="ABBRID0EFPAE" xlink:type="simple">NEFU</abbrev>);1 ♂, China, Chongqing Municipality, Mt. Simian, 24.VII.–4.VIII.2019, TT. Zhao and SC. Deng legs., genit. prep. WuJ-536-1 (<abbrev xmlns:xlink="http://www.w3.org/1999/xlink" xlink:title="Northeast Forestry University" id="ABBRID0EJPAE" xlink:type="simple">NEFU</abbrev>); 1 ♂, 1 ♀, China, Chongqing Municipality, Mt. Simian, 23.VII.–6.VIII.2018, GX. Wang and WJ. Li legs., genit. prep. WuJ-537-1, WuJ-708-2 (<abbrev xmlns:xlink="http://www.w3.org/1999/xlink" xlink:title="Northeast Forestry University" id="ABBRID0ENPAE" xlink:type="simple">NEFU</abbrev>); 2 ♂, China, Chongqing Municipality, Mt. Simian, 29.VII.–2.VIII.2020, HL. Han and J. Wu legs., genit. prep. WuJ-707-1 (<abbrev xmlns:xlink="http://www.w3.org/1999/xlink" xlink:title="Northeast Forestry University" id="ABBRID0ERPAE" xlink:type="simple">NEFU</abbrev>).</p></tp:treatment-sec><tp:treatment-sec sec-type="redescription" id="SECID0EVPAE"><title>Redescription.</title><p><bold>Adult</bold> (Figs <xref ref-type="fig" rid="F1">3–5</xref>). Forewing length 17–20 mm, wingspan 36–42 mm in male, 21 mm and 42 mm in the single studied female. Head yellowish brown; labial palpus brown; antennae brown with a small silvery basal spot, shortly pectinate in male and filiform in female. Thorax mainly reddish brown, tegula brown. Forewing elongated with acute apex, slightly concaved subapically at outer margin; upper surface without an oblique line and dark discal spot usually indistinct; ground colour yellowish brown with more or less scattered with black scales. Hindwing reddish brown, more yellowish ochreous towards the costal margin. Legs dark brown to yellowish brown; silvery spots are present at distal parts of coxa, femur, tibia and tarsal segments of foreleg. Tibial spurs 0-2-4. Abdomen reddish brown with an orange-red median band dorsally, brown ventrally.</p><p><bold><italic>Male genitalia</italic></bold> (Figs <xref ref-type="fig" rid="F2">14</xref>, <xref ref-type="fig" rid="F2">15</xref>). Uncus triangular, with slender tip and strongly sclerotized apical spur. Gnathos well developed, hook-shaped. Tegumen broad. Valva slender, slightly narrower at terminal part; cucullus rounded. Juxta faintly sclerotized, nearly rectangular, with a pair of membranous, setaceous, finger-shaped lateral processes. Vinculum strongly sclerotized. Saccus not obvious. Aedeagus slender, arc-curved, slightly expanded at caecum then tapering towards terminus; terminal part sclerotized, long spur-shaped. In some individuals, the aedeagus are robust, thicker, and less strongly curved.</p><p><bold><italic>Female genitalia</italic></bold> (Fig. <xref ref-type="fig" rid="F2">16</xref>). Papillae anales broad, flattened, densely covered with setae. Anterior apophyses robust, acuate apically; posterior apophyses slender, ca 1.5× the length of anterior apophyses. Genital chamber smooth, sclerotized. Ductus bursae narrow in base; subbasal part swollen, strongly sclerotized; terminal part slender, membranous, slightly twisted. Corpus bursae large, ovoid, covered with tiny granules; signum long and narrow, split into a pair of slightly joined triangular plates at middle, the surface of plate densely covered with fine tooth.</p></tp:treatment-sec><tp:treatment-sec sec-type="Bionomics" id="SECID0E2QAE"><title>Bionomics.</title><p>The specimens from Chongqing were collected with a light trap close to a subtropical mixed forest in July to August (Fig. <xref ref-type="fig" rid="F4">24</xref>).</p></tp:treatment-sec><tp:treatment-sec sec-type="distribution" id="SECID0EFRAE"><title>Distribution.</title><p>China (Hubei, Guangxi, Sichuan, Chongqing, Yunnan, Xizang), Myanmar, Thailand, northern and central Vietnam.</p></tp:treatment-sec><tp:treatment-sec sec-type="remarks" id="SECID0EKRAE"><title>Remarks.</title><p>We noticed that the males collected from Chongqing (Figs <xref ref-type="fig" rid="F1">3</xref>, <xref ref-type="fig" rid="F2">14</xref>) showed some differences from those collected from Yunnan (Figs <xref ref-type="fig" rid="F1">4</xref>, <xref ref-type="fig" rid="F2">15</xref>): the population from Chongqing is distinctly larger in size: the forewing is usually 2 mm and the wingspan 4–5 mm longer than the population from Yunnan; and the aedeagus is thicker, more robust, and less strongly curved. Therefore, we presume that the members from Chongqing possibly represent a new taxon, e.g. a new subspecies. However, given the lack of enough morphological and molecular evidence to prove it, these differences are presently regarded as intraspecific variations.</p></tp:treatment-sec><tp:treatment-sec><!--Section generated to contain objects referenced in tp:taxon-treatment.--><fig id="F1" position="float" orientation="portrait"><object-id xmlns:xlink="http://www.w3.org/1999/xlink" content-type="doi" xlink:type="simple">10.3897/zookeys.1100.76142.figures1-11</object-id><object-id xmlns:xlink="http://www.w3.org/1999/xlink" content-type="arpha" xlink:type="simple">A1C3438C-3FF2-5E2D-9F9C-396D350715A5</object-id><label>Figures 1–11.</label><caption><p>Adults: <bold>1</bold><italic><tp:taxon-name><tp:taxon-name-part taxon-name-part-type="genus" reg="Iragoides">Iragoides</tp:taxon-name-part><tp:taxon-name-part taxon-name-part-type="species" reg="peiwangi">peiwangi</tp:taxon-name-part></tp:taxon-name></italic> sp. nov., male, holotype, Xizang, China (<abbrev xmlns:xlink="http://www.w3.org/1999/xlink" xlink:title="Northeast Forestry University" id="ABBRID0EKAAE" xlink:type="simple">NEFU</abbrev>) <bold>2</bold><italic><tp:taxon-name><tp:taxon-name-part taxon-name-part-type="genus" reg="Iragoides">I.</tp:taxon-name-part><tp:taxon-name-part taxon-name-part-type="species" reg="peiwangi">peiwangi</tp:taxon-name-part></tp:taxon-name></italic> sp. nov., male, paratype, Xizang, China (<abbrev xmlns:xlink="http://www.w3.org/1999/xlink" xlink:title="Northeast Forestry University" id="ABBRID0E2AAE" xlink:type="simple">NEFU</abbrev>) <bold>3</bold><italic><tp:taxon-name><tp:taxon-name-part taxon-name-part-type="genus" reg="Iragoides">I.</tp:taxon-name-part><tp:taxon-name-part taxon-name-part-type="species" reg="elongata">elongata</tp:taxon-name-part></tp:taxon-name></italic> Hering, 1931, male, Chongqing, China (<abbrev xmlns:xlink="http://www.w3.org/1999/xlink" xlink:title="Northeast Forestry University" id="ABBRID0EMBAE" xlink:type="simple">NEFU</abbrev>) <bold>4</bold><italic><tp:taxon-name><tp:taxon-name-part taxon-name-part-type="genus" reg="Iragoides">I.</tp:taxon-name-part><tp:taxon-name-part taxon-name-part-type="species" reg="elongata">elongata</tp:taxon-name-part></tp:taxon-name></italic> Hering, 1931, male, Yunnan, China (<abbrev xmlns:xlink="http://www.w3.org/1999/xlink" xlink:title="Northeast Forestry University" id="ABBRID0E4BAE" xlink:type="simple">NEFU</abbrev>) <bold>5</bold><italic><tp:taxon-name><tp:taxon-name-part taxon-name-part-type="genus" reg="Iragoides">I.</tp:taxon-name-part><tp:taxon-name-part taxon-name-part-type="species" reg="elongata">elongata</tp:taxon-name-part></tp:taxon-name></italic> Hering, 1931, female, Chongqing, China (<abbrev xmlns:xlink="http://www.w3.org/1999/xlink" xlink:title="Northeast Forestry University" id="ABBRID0EOCAE" xlink:type="simple">NEFU</abbrev>) <bold>6</bold><italic><tp:taxon-name><tp:taxon-name-part taxon-name-part-type="genus" reg="Caelestomorpha">Caelestomorpha</tp:taxon-name-part><tp:taxon-name-part taxon-name-part-type="species" reg="serratus">serratus</tp:taxon-name-part></tp:taxon-name></italic> sp. nov., male, holotype, Xizang, China (<abbrev xmlns:xlink="http://www.w3.org/1999/xlink" xlink:title="Northeast Forestry University" id="ABBRID0E6CAE" xlink:type="simple">NEFU</abbrev>) <bold>7</bold><italic><tp:taxon-name><tp:taxon-name-part taxon-name-part-type="genus" reg="Caelestomorpha">C.</tp:taxon-name-part><tp:taxon-name-part taxon-name-part-type="species" reg="serratus">serratus</tp:taxon-name-part></tp:taxon-name></italic> sp. nov., male, paratype, Xizang, China (<abbrev xmlns:xlink="http://www.w3.org/1999/xlink" xlink:title="Northeast Forestry University" id="ABBRID0EQDAE" xlink:type="simple">NEFU</abbrev>) <bold>8</bold><italic><tp:taxon-name><tp:taxon-name-part taxon-name-part-type="genus" reg="Caelestomorpha">C.</tp:taxon-name-part><tp:taxon-name-part taxon-name-part-type="species" reg="endodonta">endodonta</tp:taxon-name-part></tp:taxon-name></italic> (Hampson, 1987), male, N.W. India (<abbrev xmlns:xlink="http://www.w3.org/1999/xlink" xlink:title="Museum Witt München" id="ABBRID0EBEAE" xlink:type="simple">MWM</abbrev>/<named-content xmlns:xlink="http://www.w3.org/1999/xlink" content-type="dwc:institutional_code" xlink:title="Zoologische Staatssammlung München" xlink:href="http://grbio.org/institution/zoologische-staatssammlung" xlink:type="simple">ZSM</named-content>) <bold>9</bold><italic><tp:taxon-name><tp:taxon-name-part taxon-name-part-type="genus" reg="Euphlyctina">Euphlyctina</tp:taxon-name-part><tp:taxon-name-part taxon-name-part-type="species" reg="phaeopasta">phaeopasta</tp:taxon-name-part></tp:taxon-name></italic> (Hampson, 1906), male, Xizang, China (<abbrev xmlns:xlink="http://www.w3.org/1999/xlink" xlink:title="Northeast Forestry University" id="ABBRID0EWEAE" xlink:type="simple">NEFU</abbrev>) <bold>10</bold><italic><tp:taxon-name><tp:taxon-name-part taxon-name-part-type="genus" reg="Euphlyctina">E.</tp:taxon-name-part><tp:taxon-name-part taxon-name-part-type="species" reg="phaeopasta">phaeopasta</tp:taxon-name-part></tp:taxon-name></italic> (Hampson, 1906), female, Xizang, China (<abbrev xmlns:xlink="http://www.w3.org/1999/xlink" xlink:title="Northeast Forestry University" id="ABBRID0EHFAE" xlink:type="simple">NEFU</abbrev>) <bold>11</bold><italic><tp:taxon-name><tp:taxon-name-part taxon-name-part-type="genus" reg="Mummu">Mummu</tp:taxon-name-part><tp:taxon-name-part taxon-name-part-type="species" reg="aerata">aerata</tp:taxon-name-part></tp:taxon-name></italic> Solovyev &amp; Witt, 2009, male, Xizang, China (<abbrev xmlns:xlink="http://www.w3.org/1999/xlink" xlink:title="Northeast Forestry University" id="ABBRID0EYFAE" xlink:type="simple">NEFU</abbrev>). Scale bar: 1 cm.</p></caption><graphic xmlns:xlink="http://www.w3.org/1999/xlink" xlink:href="zookeys-1100-071_article-76142__-g001.jpg" position="float" orientation="portrait" xlink:type="simple" id="oo_683240.jpg"><uri content-type="original_file" xlink:type="simple">https://binary.pensoft.net/fig/683240</uri></graphic></fig><fig id="F2" position="float" orientation="portrait"><object-id xmlns:xlink="http://www.w3.org/1999/xlink" content-type="doi" xlink:type="simple">10.3897/zookeys.1100.76142.figures12-16</object-id><object-id xmlns:xlink="http://www.w3.org/1999/xlink" content-type="arpha" xlink:type="simple">9BD24E16-6DFD-56F7-837B-461C424DABC4</object-id><label>Figures 12–16.</label><caption><p>Male genitalia of <italic><tp:taxon-name><tp:taxon-name-part taxon-name-part-type="genus" reg="Iragoides">Iragoides</tp:taxon-name-part></tp:taxon-name></italic> spp. <bold>12</bold><italic><tp:taxon-name><tp:taxon-name-part taxon-name-part-type="genus" reg="Iragoides">I.</tp:taxon-name-part><tp:taxon-name-part taxon-name-part-type="species" reg="peiwangi">peiwangi</tp:taxon-name-part></tp:taxon-name></italic> sp. nov., male, holotype, Xizang, China (<abbrev xmlns:xlink="http://www.w3.org/1999/xlink" xlink:title="Northeast Forestry University" id="ABBRID0EFIAE" xlink:type="simple">NEFU</abbrev>) <bold>13</bold><italic><tp:taxon-name><tp:taxon-name-part taxon-name-part-type="genus" reg="Iragoides">I.</tp:taxon-name-part><tp:taxon-name-part taxon-name-part-type="species" reg="peiwangi">peiwangi</tp:taxon-name-part></tp:taxon-name></italic> sp. nov., male, paratype, Xizang, China (<abbrev xmlns:xlink="http://www.w3.org/1999/xlink" xlink:title="Northeast Forestry University" id="ABBRID0EWIAE" xlink:type="simple">NEFU</abbrev>) <bold>14</bold><italic><tp:taxon-name><tp:taxon-name-part taxon-name-part-type="genus" reg="Iragoides">I.</tp:taxon-name-part><tp:taxon-name-part taxon-name-part-type="species" reg="elongata">elongata</tp:taxon-name-part></tp:taxon-name></italic> Hering, 1931, male, Chongqing, China, genit. prep. WuJ-536–1 (<abbrev xmlns:xlink="http://www.w3.org/1999/xlink" xlink:title="Northeast Forestry University" id="ABBRID0EHJAE" xlink:type="simple">NEFU</abbrev>) <bold>15</bold><italic><tp:taxon-name><tp:taxon-name-part taxon-name-part-type="genus" reg="Iragoides">I.</tp:taxon-name-part><tp:taxon-name-part taxon-name-part-type="species" reg="elongata">elongata</tp:taxon-name-part></tp:taxon-name></italic> Hering, 1931, male, Yunnan, China, genit. prep. WuJ-086–1 (<abbrev xmlns:xlink="http://www.w3.org/1999/xlink" xlink:title="Northeast Forestry University" id="ABBRID0EYJAE" xlink:type="simple">NEFU</abbrev>) <bold>16</bold><italic><tp:taxon-name><tp:taxon-name-part taxon-name-part-type="genus" reg="Iragoides">I.</tp:taxon-name-part><tp:taxon-name-part taxon-name-part-type="species" reg="elongata">elongata</tp:taxon-name-part></tp:taxon-name></italic> Hering, 1931, female, Chongqing, China, genit. prep. WuJ-708–2 (<abbrev xmlns:xlink="http://www.w3.org/1999/xlink" xlink:title="Northeast Forestry University" id="ABBRID0EJKAE" xlink:type="simple">NEFU</abbrev>). Scale bars: 2 mm.</p></caption><graphic xmlns:xlink="http://www.w3.org/1999/xlink" xlink:href="zookeys-1100-071_article-76142__-g002.jpg" position="float" orientation="portrait" xlink:type="simple" id="oo_683241.jpg"><uri content-type="original_file" xlink:type="simple">https://binary.pensoft.net/fig/683241</uri></graphic></fig><fig id="F4" position="float" orientation="portrait"><object-id xmlns:xlink="http://www.w3.org/1999/xlink" content-type="doi" xlink:type="simple">10.3897/zookeys.1100.76142.figures24-27</object-id><object-id xmlns:xlink="http://www.w3.org/1999/xlink" content-type="arpha" xlink:type="simple">757ED092-A5EB-52CD-B587-AD14E728BBA5</object-id><label>Figures 24–27.</label><caption><p>Biotopes: <bold>24</bold> China, Chongqing Municipality, Mt. Simian, biotope of <italic><tp:taxon-name><tp:taxon-name-part taxon-name-part-type="genus" reg="Iragoides">Iragoides</tp:taxon-name-part><tp:taxon-name-part taxon-name-part-type="species" reg="elongata">elongata</tp:taxon-name-part></tp:taxon-name></italic> Hering, 1931, photo by J. Wu <bold>25–27</bold> China, SE Xizang, Linzhi City, Motuo County: <bold>25</bold> Beibeng Countryside, Dergong Village, biotope of <italic><tp:taxon-name><tp:taxon-name-part taxon-name-part-type="genus" reg="Iragoides">Iragoides</tp:taxon-name-part><tp:taxon-name-part taxon-name-part-type="species" reg="peiwangi">peiwangi</tp:taxon-name-part></tp:taxon-name></italic> sp. nov., <italic><tp:taxon-name><tp:taxon-name-part taxon-name-part-type="genus" reg="Caelestomorpha">Caelestomorpha</tp:taxon-name-part><tp:taxon-name-part taxon-name-part-type="species" reg="serratus">serratus</tp:taxon-name-part></tp:taxon-name></italic> sp. nov., <italic><tp:taxon-name><tp:taxon-name-part taxon-name-part-type="genus" reg="Euphlyctina">Euphlyctina</tp:taxon-name-part><tp:taxon-name-part taxon-name-part-type="species" reg="phaeopasta">phaeopasta</tp:taxon-name-part></tp:taxon-name></italic> (Hampson, 1906) and <italic><tp:taxon-name><tp:taxon-name-part taxon-name-part-type="genus" reg="Mummu">Mummu</tp:taxon-name-part><tp:taxon-name-part taxon-name-part-type="species" reg="aerata">aerata</tp:taxon-name-part></tp:taxon-name></italic> Solovyev &amp; Witt, 2009, photo by H.L. Han <bold>26, 27</bold> two different collecting sites in Gedang Countryside, biotope of <italic><tp:taxon-name><tp:taxon-name-part taxon-name-part-type="genus" reg="Caelestomorpha">Caelestomorpha</tp:taxon-name-part><tp:taxon-name-part taxon-name-part-type="species" reg="serratus">serratus</tp:taxon-name-part></tp:taxon-name></italic> sp. nov. and <italic><tp:taxon-name><tp:taxon-name-part taxon-name-part-type="genus" reg="Euphlyctina">Euphlyctina</tp:taxon-name-part><tp:taxon-name-part taxon-name-part-type="species" reg="phaeopasta">phaeopasta</tp:taxon-name-part></tp:taxon-name></italic> (Hampson, 1906), photo by J. Wu.</p></caption><graphic xmlns:xlink="http://www.w3.org/1999/xlink" xlink:href="zookeys-1100-071_article-76142__-g004.jpg" position="float" orientation="portrait" xlink:type="simple" id="oo_683243.jpg"><uri content-type="original_file" xlink:type="simple">https://binary.pensoft.net/fig/683243</uri></graphic></fig></tp:treatment-sec></tp:taxon-treatment>
