# Supplementary material for: ﻿Two new species and two unrecorded species of Limacodidae (Lepidoptera, Zygaenoidea) from Xizang, China
Source: Zookeys. 2022 May 12;1100:71–85. doi: 10.3897/zookeys.1100.76142 (PMC9848909; doi:10.3897/zookeys.1100.76142)
Supplement: XML Treatment for Caelestomorpha [file zookeys.1100.76142-treatment4.xml]

<!DOCTYPE tp:taxon-treatment
  PUBLIC "-//TaxonX//DTD Taxonomic Treatment Publishing DTD v0 20100105//EN" "tax-treatment-NSO.dtd">
<tp:taxon-treatment xmlns:tp="http://www.plazi.org/taxpub"><tp:treatment-meta><kwd-group><label>Taxon classification</label><kwd>
              <named-content content-type="kingdom">Animalia</named-content>
            </kwd><kwd>
              <named-content content-type="order">Lepidoptera</named-content>
            </kwd><kwd>
              <named-content content-type="family">Limacodidae</named-content>
            </kwd></kwd-group><mixed-citation publication-type="journal"><person-group><name><surname>Wu</surname><given-names>Jun</given-names></name><name><surname>Solovyev</surname><given-names>Alexey V.</given-names></name><name><surname>Han</surname><given-names>Hui-Lin</given-names></name></person-group><article-title>﻿Two new species and two unrecorded species of <tp:taxon-name><tp:taxon-name-part taxon-name-part-type="family">Limacodidae</tp:taxon-name-part></tp:taxon-name> (<tp:taxon-name><tp:taxon-name-part taxon-name-part-type="order">Lepidoptera</tp:taxon-name-part></tp:taxon-name>, <tp:taxon-name><tp:taxon-name-part taxon-name-part-type="superfamily">Zygaenoidea</tp:taxon-name-part></tp:taxon-name>) from Xizang, China</article-title><source>Zookeys</source><day>12</day><month>05</month><year>2022</year><volume>1100</volume><fpage>71</fpage><lpage>85</lpage><pub-id pub-id-type="doi">10.3897/zookeys.1100.76142</pub-id></mixed-citation></tp:treatment-meta><tp:nomenclature><label>﻿Genus</label><tp:taxon-name>
            <object-id xmlns:xlink="http://www.w3.org/1999/xlink" content-type="arpha" xlink:type="simple">77028448-1ACE-58C9-A5DA-2317AB90B44B</object-id>
            <tp:taxon-name-part taxon-name-part-type="genus" reg="Caelestomorpha">Caelestomorpha</tp:taxon-name-part>
          </tp:taxon-name><tp:taxon-authority>Solovyev &amp; Witt, 2009, new genus record for China</tp:taxon-authority><tp:nomenclature-citation-list><tp:nomenclature-citation><tp:taxon-name>
                <tp:taxon-name-part taxon-name-part-type="genus" reg="Caelestomorpha">Caelestomorpha</tp:taxon-name-part>
              </tp:taxon-name><comment>Solovyev &amp; Witt, 2009, Entomofauna, suppl. 16: 64. Type species (original designation): <tp:taxon-name><tp:taxon-name-part taxon-name-part-type="genus" reg="Caelestomorpha">Caelestomorpha</tp:taxon-name-part><tp:taxon-name-part taxon-name-part-type="species" reg="albiceris">albiceris</tp:taxon-name-part></tp:taxon-name> Solovyev &amp; Witt, 2009. Type locality Vietnam: Ninh Bình.</comment></tp:nomenclature-citation></tp:nomenclature-citation-list></tp:nomenclature><tp:treatment-sec sec-type="remarks" id="SECID0EVTAE"><title>Remarks.</title><p>The genus <italic><tp:taxon-name><tp:taxon-name-part taxon-name-part-type="genus" reg="Caelestomorpha">Caelestomorpha</tp:taxon-name-part></tp:taxon-name></italic> was erected by Solovyev and Witt in 2009, with <italic><tp:taxon-name><tp:taxon-name-part taxon-name-part-type="genus" reg="Caelestomorpha">C.</tp:taxon-name-part><tp:taxon-name-part taxon-name-part-type="species" reg="albiceris">albiceris</tp:taxon-name-part></tp:taxon-name></italic> Solovyev &amp; Witt, 2009 as its type species. To date, <italic><tp:taxon-name><tp:taxon-name-part taxon-name-part-type="genus" reg="Caelestomorpha">Caelestomorpha</tp:taxon-name-part></tp:taxon-name></italic> includes only one congener <italic><tp:taxon-name><tp:taxon-name-part taxon-name-part-type="genus" reg="Caelestomorpha">C.</tp:taxon-name-part><tp:taxon-name-part taxon-name-part-type="species" reg="endodonta">endodonta</tp:taxon-name-part></tp:taxon-name></italic> (Hampson, 1897) besides the type species, which was transferred from the genus <italic><tp:taxon-name><tp:taxon-name-part taxon-name-part-type="genus" reg="Narosa">Narosa</tp:taxon-name-part></tp:taxon-name></italic> Walker, 1855 by <xref ref-type="bibr" rid="B19">Solovyev and Witt (2009)</xref>. Members in this genus are of medium size, the ground colour is pale yellow with a series of dentate, almost parallel, oblique fasciae on the surface of the forewing. Of the male genitalia, the uncus is finger-shaped, blunt apically; the cucullus is densely covered with short hairs; and the vesica contains a field of cornuti (<xref ref-type="bibr" rid="B2">Hampson 1897</xref>; <xref ref-type="bibr" rid="B19">Solovyev and Witt 2009</xref>). In this paper, the third species <italic><tp:taxon-name><tp:taxon-name-part taxon-name-part-type="genus" reg="Caelestomorpha">Caelestomorpha</tp:taxon-name-part><tp:taxon-name-part taxon-name-part-type="species" reg="serratus">serratus</tp:taxon-name-part></tp:taxon-name></italic> sp. nov. is described below and the genus is newly recorded in China.</p></tp:treatment-sec><ref-list><ref id="B19"><mixed-citation xmlns:xlink="http://www.w3.org/1999/xlink" xlink:type="simple"><person-group><name name-style="western"><surname>Solovyev</surname><given-names>AV</given-names></name><name name-style="western"><surname>Witt</surname><given-names>ThJ</given-names></name></person-group> (<year>2009</year>) The <tp:taxon-name><tp:taxon-name-part taxon-name-part-type="family">Limacodidae</tp:taxon-name-part></tp:taxon-name> of Vietnam. Entomofauna (Supplement No. 16): 33–229.</mixed-citation></ref><ref id="B2"><mixed-citation xmlns:xlink="http://www.w3.org/1999/xlink" xlink:type="simple"><person-group><name name-style="western"><surname>Hampson</surname><given-names>GF</given-names></name></person-group> (<year>1897</year>) <article-title>The moths of India. Supplementary paper to the volumes in “the fauna of British India”. Part I.</article-title> In: <person-group><name name-style="western"><surname>Phipson</surname><given-names>HM</given-names></name></person-group> (<role>Ed.</role>) <issue-title>The Journal of the Bombay Natural History Society, Vol.</issue-title><source>XI. Bombay Natural History Society, Bombay</source>, <fpage>277</fpage>–<lpage>297</lpage>.</mixed-citation></ref></ref-list></tp:taxon-treatment>
