# Supplementary material for: ﻿Two new species and two unrecorded species of Limacodidae (Lepidoptera, Zygaenoidea) from Xizang, China
Source: Zookeys. 2022 May 12;1100:71–85. doi: 10.3897/zookeys.1100.76142 (PMC9848909; doi:10.3897/zookeys.1100.76142)
Supplement: XML Treatment for Caelestomorpha serratus [file zookeys.1100.76142-treatment5.xml]

<!DOCTYPE tp:taxon-treatment
  PUBLIC "-//TaxonX//DTD Taxonomic Treatment Publishing DTD v0 20100105//EN" "tax-treatment-NSO.dtd">
<tp:taxon-treatment xmlns:tp="http://www.plazi.org/taxpub"><tp:treatment-meta><kwd-group><label>Taxon classification</label><kwd>
              <named-content content-type="kingdom">Animalia</named-content>
            </kwd><kwd>
              <named-content content-type="order">Lepidoptera</named-content>
            </kwd><kwd>
              <named-content content-type="family">Limacodidae</named-content>
            </kwd></kwd-group><mixed-citation publication-type="journal"><person-group><name><surname>Wu</surname><given-names>Jun</given-names></name><name><surname>Solovyev</surname><given-names>Alexey V.</given-names></name><name><surname>Han</surname><given-names>Hui-Lin</given-names></name></person-group><article-title>﻿Two new species and two unrecorded species of <tp:taxon-name><tp:taxon-name-part taxon-name-part-type="family">Limacodidae</tp:taxon-name-part></tp:taxon-name> (<tp:taxon-name><tp:taxon-name-part taxon-name-part-type="order">Lepidoptera</tp:taxon-name-part></tp:taxon-name>, <tp:taxon-name><tp:taxon-name-part taxon-name-part-type="superfamily">Zygaenoidea</tp:taxon-name-part></tp:taxon-name>) from Xizang, China</article-title><source>Zookeys</source><day>12</day><month>05</month><year>2022</year><volume>1100</volume><fpage>71</fpage><lpage>85</lpage><pub-id pub-id-type="doi">10.3897/zookeys.1100.76142</pub-id></mixed-citation></tp:treatment-meta><tp:nomenclature><label>﻿</label><tp:taxon-name>
            <object-id xmlns:xlink="http://www.w3.org/1999/xlink" content-type="arpha" xlink:type="simple">C4F9E496-474D-5EBD-9D01-1A4DFA2470A3</object-id>
            <tp:taxon-name-part taxon-name-part-type="genus" reg="Caelestomorpha">Caelestomorpha</tp:taxon-name-part>
            <tp:taxon-name-part taxon-name-part-type="species" reg="serratus">serratus</tp:taxon-name-part>
            <object-id xmlns:xlink="http://www.w3.org/1999/xlink" content-type="zoobank" xlink:type="simple">http://zoobank.org/0949D75A-DE50-4B12-8959-D83DF234B941</object-id>
          </tp:taxon-name><tp:taxon-status xmlns:xlink="http://www.w3.org/1999/xlink" xlink:type="simple">sp. nov.</tp:taxon-status><xref ref-type="fig" rid="F1">Figs 6</xref><xref ref-type="fig" rid="F1">, 7</xref><xref ref-type="fig" rid="F3">, 17</xref><xref ref-type="fig" rid="F3">, 18</xref></tp:nomenclature><tp:treatment-sec sec-type="material" id="SECID0EWXAE"><title>Material examined.</title><p><bold><italic>Holotype</italic>.</bold> ♂, China, Xizang Autonomous Region, Linzhi (= Nyingchi) City, Motuo (= Medog) County, Gedang Countryside, 25–30.V.2021, J. Wu and JJ. Fan legs., genit. prep. WuJ-530-1 (<abbrev xmlns:xlink="http://www.w3.org/1999/xlink" xlink:title="Northeast Forestry University" id="ABBRID0EBYAE" xlink:type="simple">NEFU</abbrev>). <bold><italic>Paratypes</italic>.</bold> 10 ♂, China, same data as for holotype, genit. prep. WuJ-529-1 (<abbrev xmlns:xlink="http://www.w3.org/1999/xlink" xlink:title="Northeast Forestry University" id="ABBRID0EJYAE" xlink:type="simple">NEFU</abbrev>); 14♂, China, Xizang Autonomous Region, Linzhi (= Nyingchi) City, Motuo (= Medog) County, Beibeng Countryside, Dergong Village, 25.V.–4.VI.2021, HL. Han leg., genit. prep. WuJ-490-1 (<abbrev xmlns:xlink="http://www.w3.org/1999/xlink" xlink:title="Northeast Forestry University" id="ABBRID0ENYAE" xlink:type="simple">NEFU</abbrev>).</p></tp:treatment-sec><tp:treatment-sec sec-type="diagnosis" id="SECID0ERYAE"><title>Diagnosis.</title><p>The new species is difficult to distinguish from its congener <italic><tp:taxon-name><tp:taxon-name-part taxon-name-part-type="genus" reg="Caelestomorpha">C.</tp:taxon-name-part><tp:taxon-name-part taxon-name-part-type="species" reg="endodonta">endodonta</tp:taxon-name-part></tp:taxon-name></italic> (Figs <xref ref-type="fig" rid="F1">8</xref>, <xref ref-type="fig" rid="F3">19</xref>) in appearance, but it can be clearly distinguished from the latter by the following characters. In <italic><tp:taxon-name><tp:taxon-name-part taxon-name-part-type="genus" reg="Caelestomorpha">C.</tp:taxon-name-part><tp:taxon-name-part taxon-name-part-type="species" reg="serratus">serratus</tp:taxon-name-part></tp:taxon-name></italic> sp. nov., the yellow colour pattern of the area near forewing apex is more defined (Figs <xref ref-type="fig" rid="F1">6</xref>, <xref ref-type="fig" rid="F1">7</xref>); the aedeagus (Figs <xref ref-type="fig" rid="F3">17</xref>, <xref ref-type="fig" rid="F3">18</xref>) is slightly curved, with a sawblade-shaped process at the apex; a row of bristle-shaped cornuti located at the terminal area of the aedeagus on the vesica. In <italic><tp:taxon-name><tp:taxon-name-part taxon-name-part-type="genus" reg="Caelestomorpha">C.</tp:taxon-name-part><tp:taxon-name-part taxon-name-part-type="species" reg="endodonta">endodonta</tp:taxon-name-part></tp:taxon-name></italic>, however, the yellow band in the apex area of forewing (Fig. <xref ref-type="fig" rid="F1">8</xref>) is blurry; the curvature of the aedeagus (Fig. <xref ref-type="fig" rid="F3">19</xref>) is markedly more curved than in the new species and the apex is without a process; <italic><tp:taxon-name><tp:taxon-name-part taxon-name-part-type="genus" reg="Caelestomorpha">C.</tp:taxon-name-part><tp:taxon-name-part taxon-name-part-type="species" reg="endodonta">endodonta</tp:taxon-name-part></tp:taxon-name></italic> has a number of cornuti but their position could not be compared with <italic><tp:taxon-name><tp:taxon-name-part taxon-name-part-type="genus" reg="Caelestomorpha">C.</tp:taxon-name-part><tp:taxon-name-part taxon-name-part-type="species" reg="serratus">serratus</tp:taxon-name-part></tp:taxon-name></italic> because the vesica hasn’t been everted.</p></tp:treatment-sec><tp:treatment-sec sec-type="description" id="SECID0EO2AE"><title>Description.</title><p>Adult (Figs <xref ref-type="fig" rid="F1">6</xref>, <xref ref-type="fig" rid="F1">7</xref>). Forewing length 12–14 mm, wingspan 25–28 mm in male. Head covered with pale yellow scales; labial palpus slightly up-curved, black to brown at dorsal and lateral sides, pale yellow at ventral side; antenna filiform, brown. Thorax brown mixed with pale yellow; tegula pale yellow. Forewing rounded, ground colour pale yellow, with a whiteish apex; a series of dentate almost paralleled oblique fasciae and yellow bands on forewing surface, and a distinct brown patch along with the inner margin near wing base; terminal line conspicuous, broken, brown; fringe pale brown. Hindwing pale yellow. Legs pale yellow to whitish. Tibial spurs 0-2-4. Abdomen brown to pale brown dorsally; pale yellow ventrally.</p><p><bold><italic>Male genitalia</italic></bold> (Figs <xref ref-type="fig" rid="F3">17</xref>, <xref ref-type="fig" rid="F3">18</xref>). Uncus slender, finger-shaped, blunt and strongly sclerotized apically. Gnathos short, hook-shaped. Valve short and broad, basal part smooth, slightly sclerotized; medial part densely covered with setae, outer margin bearing a large tuft of long hairs; sacculus arc-curved, slightly sclerotized, with a slender, setaceous, nearly membranous sacculus processes; costa extremely shorter than sacculus, strongly recurved; cucullus highly modified, densely covered by short hairs and with a row of very long hairs. Juxta horseshoe-shaped, with a pair of membranous lateral processes. Vinculum thick, slightly sclerotized. Aedeagus tube-shaped, slightly curved; it bears a strongly sclerotized, sawblade-shaped process at terminus, which with 5–6 small tooths; vesica contains a row of strongly sclerotized, bristle-shaped cornuti.</p><fig id="F3" position="float" orientation="portrait"><object-id xmlns:xlink="http://www.w3.org/1999/xlink" content-type="doi" xlink:type="simple">10.3897/zookeys.1100.76142.figures17-23</object-id><object-id xmlns:xlink="http://www.w3.org/1999/xlink" content-type="arpha" xlink:type="simple">DDDBF937-FD0E-5EB6-BAA7-437FB18C0293</object-id><label>Figures 17–23.</label><caption><p>Genitalia and sternite VIII <bold>17</bold><italic><tp:taxon-name><tp:taxon-name-part taxon-name-part-type="genus" reg="Caelestomorpha">Caelestomorpha</tp:taxon-name-part><tp:taxon-name-part taxon-name-part-type="species" reg="serratus">serratus</tp:taxon-name-part></tp:taxon-name></italic> sp. nov., male, holotype (<abbrev xmlns:xlink="http://www.w3.org/1999/xlink" xlink:title="Northeast Forestry University" id="ABBRID0EA4AE" xlink:type="simple">NEFU</abbrev>) <bold>18</bold><italic><tp:taxon-name><tp:taxon-name-part taxon-name-part-type="genus" reg="Caelestomorpha">C.</tp:taxon-name-part><tp:taxon-name-part taxon-name-part-type="species" reg="serratus">serratus</tp:taxon-name-part></tp:taxon-name></italic> sp. nov., male, paratype (<abbrev xmlns:xlink="http://www.w3.org/1999/xlink" xlink:title="Northeast Forestry University" id="ABBRID0ER4AE" xlink:type="simple">NEFU</abbrev>) <bold>19</bold><italic><tp:taxon-name><tp:taxon-name-part taxon-name-part-type="genus" reg="Caelestomorpha">C.</tp:taxon-name-part><tp:taxon-name-part taxon-name-part-type="species" reg="endodonta">endodonta</tp:taxon-name-part></tp:taxon-name></italic> (Hampson, 1987), male, N.W. India (<abbrev xmlns:xlink="http://www.w3.org/1999/xlink" xlink:title="Museum Witt München" id="ABBRID0EC5AE" xlink:type="simple">MWM</abbrev>/<named-content xmlns:xlink="http://www.w3.org/1999/xlink" content-type="dwc:institutional_code" xlink:title="Zoologische Staatssammlung München" xlink:href="http://grbio.org/institution/zoologische-staatssammlung" xlink:type="simple">ZSM</named-content>) <bold>20</bold><italic><tp:taxon-name><tp:taxon-name-part taxon-name-part-type="genus" reg="Mummu">Mummu</tp:taxon-name-part><tp:taxon-name-part taxon-name-part-type="species" reg="aerata">aerata</tp:taxon-name-part></tp:taxon-name></italic> Solovyev &amp; Witt, 2009, male, Xizang, China, genit. prep. WuJ-551-1 (<abbrev xmlns:xlink="http://www.w3.org/1999/xlink" xlink:title="Northeast Forestry University" id="ABBRID0EX5AE" xlink:type="simple">NEFU</abbrev>) <bold>21–23</bold><italic><tp:taxon-name><tp:taxon-name-part taxon-name-part-type="genus" reg="Euphlyctina">Euphlyctina</tp:taxon-name-part><tp:taxon-name-part taxon-name-part-type="species" reg="phaeopasta">phaeopasta</tp:taxon-name-part></tp:taxon-name></italic> (Hampson, 1906): <bold>21</bold> sternite VIII of male, ventral view in left and dorsal view in right (<abbrev xmlns:xlink="http://www.w3.org/1999/xlink" xlink:title="Northeast Forestry University" id="ABBRID0EK6AE" xlink:type="simple">NEFU</abbrev>) <bold>22</bold> male, Xizang, China, genit. prep. WuJ-499-1 (<abbrev xmlns:xlink="http://www.w3.org/1999/xlink" xlink:title="Northeast Forestry University" id="ABBRID0EQ6AE" xlink:type="simple">NEFU</abbrev>) <bold>23</bold> female, Xizang, China, genit. prep. WuJ-498-2 (<abbrev xmlns:xlink="http://www.w3.org/1999/xlink" xlink:title="Northeast Forestry University" id="ABBRID0EW6AE" xlink:type="simple">NEFU</abbrev>). Scale bars: 1 mm.</p></caption><graphic xmlns:xlink="http://www.w3.org/1999/xlink" xlink:href="zookeys-1100-071_article-76142__-g003.jpg" position="float" orientation="portrait" xlink:type="simple" id="oo_683242.jpg"><uri content-type="original_file" xlink:type="simple">https://binary.pensoft.net/fig/683242</uri></graphic></fig><p><bold><italic>Female genitalia</italic>.</bold> Unknown.</p></tp:treatment-sec><tp:treatment-sec sec-type="Bionomics" id="SECID0EHAAG"><title>Bionomics.</title><p>The specimens were collected with a light trap at altitudes of 1840–2120 m a.s.l. in May to June, close to a subtropical evergreen broad-leaved forest with massive shrubs, ferns and patches of grassland growing in the ground cover layer of the forest (Figs <xref ref-type="fig" rid="F4">25–27</xref>).</p></tp:treatment-sec><tp:treatment-sec sec-type="distribution" id="SECID0ERAAG"><title>Distribution.</title><p>China (Xizang: Motuo).</p></tp:treatment-sec><tp:treatment-sec sec-type="etymology" id="SECID0EWAAG"><title>Etymology.</title><p>The species name is from the Latin “serratus”, which means serrated, notched, alluding to the aedeagus bears a distinct sawblade-shaped process apically.</p></tp:treatment-sec><tp:treatment-sec><!--Section generated to contain objects referenced in tp:taxon-treatment.--><fig id="F1" position="float" orientation="portrait"><object-id xmlns:xlink="http://www.w3.org/1999/xlink" content-type="doi" xlink:type="simple">10.3897/zookeys.1100.76142.figures1-11</object-id><object-id xmlns:xlink="http://www.w3.org/1999/xlink" content-type="arpha" xlink:type="simple">A1C3438C-3FF2-5E2D-9F9C-396D350715A5</object-id><label>Figures 1–11.</label><caption><p>Adults: <bold>1</bold><italic><tp:taxon-name><tp:taxon-name-part taxon-name-part-type="genus" reg="Iragoides">Iragoides</tp:taxon-name-part><tp:taxon-name-part taxon-name-part-type="species" reg="peiwangi">peiwangi</tp:taxon-name-part></tp:taxon-name></italic> sp. nov., male, holotype, Xizang, China (<abbrev xmlns:xlink="http://www.w3.org/1999/xlink" xlink:title="Northeast Forestry University" id="ABBRID0EKAAE" xlink:type="simple">NEFU</abbrev>) <bold>2</bold><italic><tp:taxon-name><tp:taxon-name-part taxon-name-part-type="genus" reg="Iragoides">I.</tp:taxon-name-part><tp:taxon-name-part taxon-name-part-type="species" reg="peiwangi">peiwangi</tp:taxon-name-part></tp:taxon-name></italic> sp. nov., male, paratype, Xizang, China (<abbrev xmlns:xlink="http://www.w3.org/1999/xlink" xlink:title="Northeast Forestry University" id="ABBRID0E2AAE" xlink:type="simple">NEFU</abbrev>) <bold>3</bold><italic><tp:taxon-name><tp:taxon-name-part taxon-name-part-type="genus" reg="Iragoides">I.</tp:taxon-name-part><tp:taxon-name-part taxon-name-part-type="species" reg="elongata">elongata</tp:taxon-name-part></tp:taxon-name></italic> Hering, 1931, male, Chongqing, China (<abbrev xmlns:xlink="http://www.w3.org/1999/xlink" xlink:title="Northeast Forestry University" id="ABBRID0EMBAE" xlink:type="simple">NEFU</abbrev>) <bold>4</bold><italic><tp:taxon-name><tp:taxon-name-part taxon-name-part-type="genus" reg="Iragoides">I.</tp:taxon-name-part><tp:taxon-name-part taxon-name-part-type="species" reg="elongata">elongata</tp:taxon-name-part></tp:taxon-name></italic> Hering, 1931, male, Yunnan, China (<abbrev xmlns:xlink="http://www.w3.org/1999/xlink" xlink:title="Northeast Forestry University" id="ABBRID0E4BAE" xlink:type="simple">NEFU</abbrev>) <bold>5</bold><italic><tp:taxon-name><tp:taxon-name-part taxon-name-part-type="genus" reg="Iragoides">I.</tp:taxon-name-part><tp:taxon-name-part taxon-name-part-type="species" reg="elongata">elongata</tp:taxon-name-part></tp:taxon-name></italic> Hering, 1931, female, Chongqing, China (<abbrev xmlns:xlink="http://www.w3.org/1999/xlink" xlink:title="Northeast Forestry University" id="ABBRID0EOCAE" xlink:type="simple">NEFU</abbrev>) <bold>6</bold><italic><tp:taxon-name><tp:taxon-name-part taxon-name-part-type="genus" reg="Caelestomorpha">Caelestomorpha</tp:taxon-name-part><tp:taxon-name-part taxon-name-part-type="species" reg="serratus">serratus</tp:taxon-name-part></tp:taxon-name></italic> sp. nov., male, holotype, Xizang, China (<abbrev xmlns:xlink="http://www.w3.org/1999/xlink" xlink:title="Northeast Forestry University" id="ABBRID0E6CAE" xlink:type="simple">NEFU</abbrev>) <bold>7</bold><italic><tp:taxon-name><tp:taxon-name-part taxon-name-part-type="genus" reg="Caelestomorpha">C.</tp:taxon-name-part><tp:taxon-name-part taxon-name-part-type="species" reg="serratus">serratus</tp:taxon-name-part></tp:taxon-name></italic> sp. nov., male, paratype, Xizang, China (<abbrev xmlns:xlink="http://www.w3.org/1999/xlink" xlink:title="Northeast Forestry University" id="ABBRID0EQDAE" xlink:type="simple">NEFU</abbrev>) <bold>8</bold><italic><tp:taxon-name><tp:taxon-name-part taxon-name-part-type="genus" reg="Caelestomorpha">C.</tp:taxon-name-part><tp:taxon-name-part taxon-name-part-type="species" reg="endodonta">endodonta</tp:taxon-name-part></tp:taxon-name></italic> (Hampson, 1987), male, N.W. India (<abbrev xmlns:xlink="http://www.w3.org/1999/xlink" xlink:title="Museum Witt München" id="ABBRID0EBEAE" xlink:type="simple">MWM</abbrev>/<named-content xmlns:xlink="http://www.w3.org/1999/xlink" content-type="dwc:institutional_code" xlink:title="Zoologische Staatssammlung München" xlink:href="http://grbio.org/institution/zoologische-staatssammlung" xlink:type="simple">ZSM</named-content>) <bold>9</bold><italic><tp:taxon-name><tp:taxon-name-part taxon-name-part-type="genus" reg="Euphlyctina">Euphlyctina</tp:taxon-name-part><tp:taxon-name-part taxon-name-part-type="species" reg="phaeopasta">phaeopasta</tp:taxon-name-part></tp:taxon-name></italic> (Hampson, 1906), male, Xizang, China (<abbrev xmlns:xlink="http://www.w3.org/1999/xlink" xlink:title="Northeast Forestry University" id="ABBRID0EWEAE" xlink:type="simple">NEFU</abbrev>) <bold>10</bold><italic><tp:taxon-name><tp:taxon-name-part taxon-name-part-type="genus" reg="Euphlyctina">E.</tp:taxon-name-part><tp:taxon-name-part taxon-name-part-type="species" reg="phaeopasta">phaeopasta</tp:taxon-name-part></tp:taxon-name></italic> (Hampson, 1906), female, Xizang, China (<abbrev xmlns:xlink="http://www.w3.org/1999/xlink" xlink:title="Northeast Forestry University" id="ABBRID0EHFAE" xlink:type="simple">NEFU</abbrev>) <bold>11</bold><italic><tp:taxon-name><tp:taxon-name-part taxon-name-part-type="genus" reg="Mummu">Mummu</tp:taxon-name-part><tp:taxon-name-part taxon-name-part-type="species" reg="aerata">aerata</tp:taxon-name-part></tp:taxon-name></italic> Solovyev &amp; Witt, 2009, male, Xizang, China (<abbrev xmlns:xlink="http://www.w3.org/1999/xlink" xlink:title="Northeast Forestry University" id="ABBRID0EYFAE" xlink:type="simple">NEFU</abbrev>). Scale bar: 1 cm.</p></caption><graphic xmlns:xlink="http://www.w3.org/1999/xlink" xlink:href="zookeys-1100-071_article-76142__-g001.jpg" position="float" orientation="portrait" xlink:type="simple" id="oo_683240.jpg"><uri content-type="original_file" xlink:type="simple">https://binary.pensoft.net/fig/683240</uri></graphic></fig><fig id="F4" position="float" orientation="portrait"><object-id xmlns:xlink="http://www.w3.org/1999/xlink" content-type="doi" xlink:type="simple">10.3897/zookeys.1100.76142.figures24-27</object-id><object-id xmlns:xlink="http://www.w3.org/1999/xlink" content-type="arpha" xlink:type="simple">757ED092-A5EB-52CD-B587-AD14E728BBA5</object-id><label>Figures 24–27.</label><caption><p>Biotopes: <bold>24</bold> China, Chongqing Municipality, Mt. Simian, biotope of <italic><tp:taxon-name><tp:taxon-name-part taxon-name-part-type="genus" reg="Iragoides">Iragoides</tp:taxon-name-part><tp:taxon-name-part taxon-name-part-type="species" reg="elongata">elongata</tp:taxon-name-part></tp:taxon-name></italic> Hering, 1931, photo by J. Wu <bold>25–27</bold> China, SE Xizang, Linzhi City, Motuo County: <bold>25</bold> Beibeng Countryside, Dergong Village, biotope of <italic><tp:taxon-name><tp:taxon-name-part taxon-name-part-type="genus" reg="Iragoides">Iragoides</tp:taxon-name-part><tp:taxon-name-part taxon-name-part-type="species" reg="peiwangi">peiwangi</tp:taxon-name-part></tp:taxon-name></italic> sp. nov., <italic><tp:taxon-name><tp:taxon-name-part taxon-name-part-type="genus" reg="Caelestomorpha">Caelestomorpha</tp:taxon-name-part><tp:taxon-name-part taxon-name-part-type="species" reg="serratus">serratus</tp:taxon-name-part></tp:taxon-name></italic> sp. nov., <italic><tp:taxon-name><tp:taxon-name-part taxon-name-part-type="genus" reg="Euphlyctina">Euphlyctina</tp:taxon-name-part><tp:taxon-name-part taxon-name-part-type="species" reg="phaeopasta">phaeopasta</tp:taxon-name-part></tp:taxon-name></italic> (Hampson, 1906) and <italic><tp:taxon-name><tp:taxon-name-part taxon-name-part-type="genus" reg="Mummu">Mummu</tp:taxon-name-part><tp:taxon-name-part taxon-name-part-type="species" reg="aerata">aerata</tp:taxon-name-part></tp:taxon-name></italic> Solovyev &amp; Witt, 2009, photo by H.L. Han <bold>26, 27</bold> two different collecting sites in Gedang Countryside, biotope of <italic><tp:taxon-name><tp:taxon-name-part taxon-name-part-type="genus" reg="Caelestomorpha">Caelestomorpha</tp:taxon-name-part><tp:taxon-name-part taxon-name-part-type="species" reg="serratus">serratus</tp:taxon-name-part></tp:taxon-name></italic> sp. nov. and <italic><tp:taxon-name><tp:taxon-name-part taxon-name-part-type="genus" reg="Euphlyctina">Euphlyctina</tp:taxon-name-part><tp:taxon-name-part taxon-name-part-type="species" reg="phaeopasta">phaeopasta</tp:taxon-name-part></tp:taxon-name></italic> (Hampson, 1906), photo by J. Wu.</p></caption><graphic xmlns:xlink="http://www.w3.org/1999/xlink" xlink:href="zookeys-1100-071_article-76142__-g004.jpg" position="float" orientation="portrait" xlink:type="simple" id="oo_683243.jpg"><uri content-type="original_file" xlink:type="simple">https://binary.pensoft.net/fig/683243</uri></graphic></fig></tp:treatment-sec></tp:taxon-treatment>
