# Supplementary material for: ﻿Two new species and two unrecorded species of Limacodidae (Lepidoptera, Zygaenoidea) from Xizang, China
Source: Zookeys. 2022 May 12;1100:71–85. doi: 10.3897/zookeys.1100.76142 (PMC9848909; doi:10.3897/zookeys.1100.76142)
Supplement: XML Treatment for Euphlyctina [file zookeys.1100.76142-treatment6.xml]

<!DOCTYPE tp:taxon-treatment
  PUBLIC "-//TaxonX//DTD Taxonomic Treatment Publishing DTD v0 20100105//EN" "tax-treatment-NSO.dtd">
<tp:taxon-treatment xmlns:tp="http://www.plazi.org/taxpub"><tp:treatment-meta><kwd-group><label>Taxon classification</label><kwd>
              <named-content content-type="kingdom">Animalia</named-content>
            </kwd><kwd>
              <named-content content-type="order">Lepidoptera</named-content>
            </kwd><kwd>
              <named-content content-type="family">Limacodidae</named-content>
            </kwd></kwd-group><mixed-citation publication-type="journal"><person-group><name><surname>Wu</surname><given-names>Jun</given-names></name><name><surname>Solovyev</surname><given-names>Alexey V.</given-names></name><name><surname>Han</surname><given-names>Hui-Lin</given-names></name></person-group><article-title>﻿Two new species and two unrecorded species of <tp:taxon-name><tp:taxon-name-part taxon-name-part-type="family">Limacodidae</tp:taxon-name-part></tp:taxon-name> (<tp:taxon-name><tp:taxon-name-part taxon-name-part-type="order">Lepidoptera</tp:taxon-name-part></tp:taxon-name>, <tp:taxon-name><tp:taxon-name-part taxon-name-part-type="superfamily">Zygaenoidea</tp:taxon-name-part></tp:taxon-name>) from Xizang, China</article-title><source>Zookeys</source><day>12</day><month>05</month><year>2022</year><volume>1100</volume><fpage>71</fpage><lpage>85</lpage><pub-id pub-id-type="doi">10.3897/zookeys.1100.76142</pub-id></mixed-citation></tp:treatment-meta><tp:nomenclature><label>﻿Genus</label><tp:taxon-name>
            <object-id xmlns:xlink="http://www.w3.org/1999/xlink" content-type="arpha" xlink:type="simple">9FEA903D-A606-525A-8DEA-6622661BCBF7</object-id>
            <tp:taxon-name-part taxon-name-part-type="genus" reg="Euphlyctina">Euphlyctina</tp:taxon-name-part>
          </tp:taxon-name><tp:taxon-authority>Hering, 1931</tp:taxon-authority><tp:nomenclature-citation-list><tp:nomenclature-citation><tp:taxon-name>
                <tp:taxon-name-part taxon-name-part-type="genus" reg="Euphlyctina">Euphlyctina</tp:taxon-name-part>
              </tp:taxon-name><comment>Hering, 1931, in Seitz, Gross-Schmett. Erde 10: 671 (key), 704. Type species (original designation): <tp:taxon-name><tp:taxon-name-part taxon-name-part-type="genus" reg="Araeogyia">Araeogyia</tp:taxon-name-part><tp:taxon-name-part taxon-name-part-type="species" reg="phaeopasta">phaeopasta</tp:taxon-name-part></tp:taxon-name> Hampson, 1906. Type locality India: Darjeeling.</comment></tp:nomenclature-citation></tp:nomenclature-citation-list></tp:nomenclature><tp:treatment-sec sec-type="remarks" id="SECID0EQCAG"><title>Remarks.</title><p><italic><tp:taxon-name><tp:taxon-name-part taxon-name-part-type="genus" reg="Euphlyctina">Euphlyctina</tp:taxon-name-part></tp:taxon-name></italic> is a small genus in the family <tp:taxon-name><tp:taxon-name-part taxon-name-part-type="family">Limacodidae</tp:taxon-name-part></tp:taxon-name>, with only two known species: <italic><tp:taxon-name><tp:taxon-name-part taxon-name-part-type="genus" reg="Euphlyctina">E.</tp:taxon-name-part><tp:taxon-name-part taxon-name-part-type="species" reg="phaeopasta">phaeopasta</tp:taxon-name-part></tp:taxon-name></italic> (Hampson, 1906) and <italic><tp:taxon-name><tp:taxon-name-part taxon-name-part-type="genus" reg="Euphlyctina">E.</tp:taxon-name-part><tp:taxon-name-part taxon-name-part-type="species" reg="butvilai">butvilai</tp:taxon-name-part></tp:taxon-name></italic> Solovyev &amp; Saldaitis, 2021. The type species <italic><tp:taxon-name><tp:taxon-name-part taxon-name-part-type="genus" reg="Euphlyctina">E.</tp:taxon-name-part><tp:taxon-name-part taxon-name-part-type="species" reg="phaeopasta">phaeopasta</tp:taxon-name-part></tp:taxon-name></italic> was transferred from the genus <italic><tp:taxon-name><tp:taxon-name-part taxon-name-part-type="genus" reg="Araeogyia">Araeogyia</tp:taxon-name-part></tp:taxon-name></italic> Hampson, 1893 by <xref ref-type="bibr" rid="B4">Hering (1931)</xref>, and known only from north India; the second species was discovered in Zhejiang and Yunnan provinces of China (<xref ref-type="bibr" rid="B3">Hampson 1906</xref>; <xref ref-type="bibr" rid="B4">Hering 1931</xref>; <xref ref-type="bibr" rid="B18">Solovyev and Saldaitis 2021</xref>). In 2021, both sexes of <italic><tp:taxon-name><tp:taxon-name-part taxon-name-part-type="genus" reg="Euphlyctina">E.</tp:taxon-name-part><tp:taxon-name-part taxon-name-part-type="species" reg="phaeopasta">phaeopasta</tp:taxon-name-part></tp:taxon-name></italic> were found in southeastern Xizang; a female of the genus is described below for the first time.</p></tp:treatment-sec><ref-list><ref id="B4"><mixed-citation xmlns:xlink="http://www.w3.org/1999/xlink" xlink:type="simple"><person-group><name name-style="western"><surname>Hering</surname><given-names>M</given-names></name></person-group> (<year>1931</year>) <article-title><tp:taxon-name><tp:taxon-name-part taxon-name-part-type="family">Limacodidae</tp:taxon-name-part></tp:taxon-name>.</article-title> In: <person-group><name name-style="western"><surname>Seitz</surname><given-names>A</given-names></name></person-group> (<role>Ed.</role>) <issue-title>Die Gross-Schmetteringe der Erde, 10.</issue-title><source>Alfred Kernen Verlag, Stuttgart</source>, <fpage>665</fpage>–<lpage>728</lpage>.</mixed-citation></ref><ref id="B3"><mixed-citation xmlns:xlink="http://www.w3.org/1999/xlink" xlink:type="simple"><person-group><name name-style="western"><surname>Hampson</surname><given-names>GF</given-names></name></person-group> (<year>1906</year>) <tp:taxon-name><tp:taxon-name-part taxon-name-part-type="order">Lepidoptera</tp:taxon-name-part></tp:taxon-name>-Phalaenae. In: Elwes HJ, Hampson G, Durrant JH (Authors) On the <tp:taxon-name><tp:taxon-name-part taxon-name-part-type="order">Lepidoptera</tp:taxon-name-part></tp:taxon-name> collected by the Officers in the recent Tibet Frontier Commission. Proceedings of the General Meetings for Scientific Business of the Zoological Society of London. Messrs, Longman, Green, and Co., London, 485–496.</mixed-citation></ref><ref id="B18"><mixed-citation xmlns:xlink="http://www.w3.org/1999/xlink" xlink:type="simple"><person-group><name name-style="western"><surname>Solovyev</surname><given-names>AV</given-names></name><name name-style="western"><surname>Saldaitis</surname><given-names>A</given-names></name></person-group> (<year>2021</year>) <article-title>Five new species of <tp:taxon-name><tp:taxon-name-part taxon-name-part-type="family">Limacodidae</tp:taxon-name-part></tp:taxon-name> (<tp:taxon-name><tp:taxon-name-part taxon-name-part-type="order">Lepidoptera</tp:taxon-name-part></tp:taxon-name>: <tp:taxon-name><tp:taxon-name-part taxon-name-part-type="superfamily">Zygaenoidea</tp:taxon-name-part></tp:taxon-name>) from South-East Asia.</article-title><source>Zootaxa</source><volume>4999</volume>(<issue>2</issue>): <fpage>101</fpage>–<lpage>116</lpage>. <ext-link xlink:type="simple" ext-link-type="doi" xlink:href="10.11646/zootaxa.4999.2.1">https://doi.org/10.11646/zootaxa.4999.2.1</ext-link></mixed-citation></ref></ref-list></tp:taxon-treatment>
