# Supplementary material for: ﻿Two new species and two unrecorded species of Limacodidae (Lepidoptera, Zygaenoidea) from Xizang, China
Source: Zookeys. 2022 May 12;1100:71–85. doi: 10.3897/zookeys.1100.76142 (PMC9848909; doi:10.3897/zookeys.1100.76142)
Supplement: XML Treatment for Euphlyctina phaeopasta [file zookeys.1100.76142-treatment7.xml]

<!DOCTYPE tp:taxon-treatment
  PUBLIC "-//TaxonX//DTD Taxonomic Treatment Publishing DTD v0 20100105//EN" "tax-treatment-NSO.dtd">
<tp:taxon-treatment xmlns:tp="http://www.plazi.org/taxpub"><tp:treatment-meta><kwd-group><label>Taxon classification</label><kwd>
              <named-content content-type="kingdom">Animalia</named-content>
            </kwd><kwd>
              <named-content content-type="order">Lepidoptera</named-content>
            </kwd><kwd>
              <named-content content-type="family">Limacodidae</named-content>
            </kwd></kwd-group><mixed-citation publication-type="journal"><person-group><name><surname>Wu</surname><given-names>Jun</given-names></name><name><surname>Solovyev</surname><given-names>Alexey V.</given-names></name><name><surname>Han</surname><given-names>Hui-Lin</given-names></name></person-group><article-title>﻿Two new species and two unrecorded species of <tp:taxon-name><tp:taxon-name-part taxon-name-part-type="family">Limacodidae</tp:taxon-name-part></tp:taxon-name> (<tp:taxon-name><tp:taxon-name-part taxon-name-part-type="order">Lepidoptera</tp:taxon-name-part></tp:taxon-name>, <tp:taxon-name><tp:taxon-name-part taxon-name-part-type="superfamily">Zygaenoidea</tp:taxon-name-part></tp:taxon-name>) from Xizang, China</article-title><source>Zookeys</source><day>12</day><month>05</month><year>2022</year><volume>1100</volume><fpage>71</fpage><lpage>85</lpage><pub-id pub-id-type="doi">10.3897/zookeys.1100.76142</pub-id></mixed-citation></tp:treatment-meta><tp:nomenclature><label>﻿</label><tp:taxon-name>
            <object-id xmlns:xlink="http://www.w3.org/1999/xlink" content-type="arpha" xlink:type="simple">B8FE80B5-7CCE-5F53-8CC4-34FE12C162CA</object-id>
            <tp:taxon-name-part taxon-name-part-type="genus" reg="Euphlyctina">Euphlyctina</tp:taxon-name-part>
            <tp:taxon-name-part taxon-name-part-type="species" reg="phaeopasta">phaeopasta</tp:taxon-name-part>
          </tp:taxon-name><tp:taxon-authority>(Hampson, 1906), new species record for China</tp:taxon-authority><xref ref-type="fig" rid="F1">Figs 9</xref><xref ref-type="fig" rid="F1">, 10</xref><xref ref-type="fig" rid="F3">, 21</xref><xref ref-type="fig" rid="F3">, 22</xref><xref ref-type="fig" rid="F3">, 23</xref><tp:nomenclature-citation-list><tp:nomenclature-citation><tp:taxon-name>
                <tp:taxon-name-part taxon-name-part-type="genus" reg="Araeogyia">Araeogyia</tp:taxon-name-part>
                <tp:taxon-name-part taxon-name-part-type="species" reg="phaeopasta">phaeopasta</tp:taxon-name-part>
              </tp:taxon-name><comment>Hampson, 1906; Proc. Zool. Soc. Lond. 1906: 492, pl. 36, f. 22; Type locality India: Darjeeling. Type: ♂ (<abbrev xmlns:xlink="http://www.w3.org/1999/xlink" xlink:title="Zoologisches Museum der Humboldt Universität zu Berlin" id="ABBRID0EMHAG" xlink:type="simple">ZMHB</abbrev>).</comment></tp:nomenclature-citation><tp:nomenclature-citation><tp:taxon-name>
                <tp:taxon-name-part taxon-name-part-type="genus" reg="Euphlyctina">Euphlyctina</tp:taxon-name-part>
                <tp:taxon-name-part taxon-name-part-type="species" reg="phaeopasta">phaeopasta</tp:taxon-name-part>
              </tp:taxon-name><comment>; Hering, 1931, in Seitz, Gross-Schmett. Erde 10: 671 (key), 704.</comment></tp:nomenclature-citation></tp:nomenclature-citation-list></tp:nomenclature><tp:treatment-sec sec-type="material" id="SECID0E3HAG"><title>Specimens examined.</title><p>13 ♂, China, Xizang Autonomous Region, Linzhi (= Nyingchi) City, Motuo (= Medog) County, Beibeng Countryside, Dergong Village, 25.V.–4.VI.2021, HL. Han leg., genit. prep. WuJ-549-1, WuJ-551-1 (<abbrev xmlns:xlink="http://www.w3.org/1999/xlink" xlink:title="Northeast Forestry University" id="ABBRID0ECIAG" xlink:type="simple">NEFU</abbrev>); 7 ♂, 2 ♀, China, Xizang Autonomous Region, Linzhi (= Nyingchi) City, Motuo (= Medog) County, Gedang Countryside, 25.V.–5.VI.2021, J. Wu and JJ. Fan legs., genit. prep. WuJ-498-2, WuJ-499-1 (<abbrev xmlns:xlink="http://www.w3.org/1999/xlink" xlink:title="Northeast Forestry University" id="ABBRID0EGIAG" xlink:type="simple">NEFU</abbrev>); 2 ♂, China, Xizang Autonomous Region, Linzhi (= Nyingchi) City, Pailong Countryside, 7.VI.2021, HL. Han, J. Wu and JJ. Fan legs. (<abbrev xmlns:xlink="http://www.w3.org/1999/xlink" xlink:title="Northeast Forestry University" id="ABBRID0EKIAG" xlink:type="simple">NEFU</abbrev>); 1 ♂, China, Xizang Autonomous Region, Linzhi (= Nyingchi) City, Pailong Countryside, 22.VI.2019, MJ. Qi and JQ. Deng legs., genit. prep. WuJ-436-1 (<abbrev xmlns:xlink="http://www.w3.org/1999/xlink" xlink:title="Northeast Forestry University" id="ABBRID0EOIAG" xlink:type="simple">NEFU</abbrev>).</p></tp:treatment-sec><tp:treatment-sec sec-type="redescription" id="SECID0ESIAG"><title>Redescription.</title><p><bold>Adult</bold> (Figs <xref ref-type="fig" rid="F1">9</xref>, <xref ref-type="fig" rid="F1">10</xref>). Forewing length 9–11 mm, wingspan 19–23 mm in male; 12 mm and 25 mm in female of two individuals. Head covered by dark brown scales; labial palpus up-curved, dark brown; antenna filiform. Thorax mainly dark brown mixed with black scales; tegula dark brown. Forewing elongated; ground colour ochreous mixed with dark brown; subapical mark nearly triangle, pale brown, embedded with dark brown patch in medial part; apex dark; forewing with an elliptical ochreous spot located between bases of vines M<sub>3</sub> and Cu1A; an ochreous oblique line runs from middle of costal to inner margin at ca 1/3 distance from wing base; and an ochreous, zig-zag line along with outer margin from vines R<sub>5</sub> to 1A+2A. Fringe black. Hindwing greyish brown; fringe brown. Fore and mid legs black to dark brown, except tarsus pale brown with long black scales; hindleg pale brown, tarsus same as the former legs. Tibial spurs 0-2-4. Abdomen dark brown to brown, thin and long in male, short and thick in female; sternite VIII with a pair of long and strongly sclerotized piliform processes in male (Fig. <xref ref-type="fig" rid="F3">21</xref>).</p><p><bold><italic>Male genitalia</italic></bold> (Fig. <xref ref-type="fig" rid="F3">22</xref>). Uncus broad with a papilla in apex. Gnathos sickle-shaped, upper half strongly sclerotized, widened apically. Tegumen short and broad. Valva elongated; base of sacculus slightly inflated, with a large sickle-shaped sacculus process located at margin ca 2/3 distance from the base; cucullus slightly narrower, rounded apically, densely covered with hairs. Juxta with a pair of slender, unequal in length, crescent-shaped lateral processes, the right one is a little longer than the left. Saccus broad, tongue-shaped. Aedeagus slender, sinuous.</p><p><bold><italic>Female genitalia</italic></bold> (Fig. <xref ref-type="fig" rid="F3">23</xref>). Papillae anales small, flattened, densely covered with short setae. Anterior and posterior apophyses nearly equal in length and both blunt apically. Antevaginal plate sclerotized, with distinctly crumpled surface. Upper part of ductus bursae strongly sclerotized, straight and tube-shaped firstly, then twisted ribbon-shaped, and medial and posterior portions spiral-shaped and membranous. Corpus bursae oval-shaped, with a medial heart-shaped signum.</p></tp:treatment-sec><tp:treatment-sec sec-type="distribution" id="SECID0EAKAG"><title>Distribution.</title><p>China (Xizang: Motuo), India.</p></tp:treatment-sec><tp:treatment-sec sec-type="Bionomics" id="SECID0EFKAG"><title>Bionomics.</title><p>The specimens were collected with a light trap at altitudes of 1840–2200 m a.s.l. in May to June, close to a subtropical evergreen broad-leaved forest with massive shrubs, ferns and patches of grassland growing in the ground cover layer of the forest (Figs <xref ref-type="fig" rid="F4">25–27</xref>).</p></tp:treatment-sec><tp:treatment-sec sec-type="remarks" id="SECID0EPKAG"><title>Remarks.</title><p>The genus contains two described species to date since its erected in 1931, but records of the females have been lacking. The female adult and genitalia are described herein for the first time.</p></tp:treatment-sec><tp:treatment-sec><!--Section generated to contain objects referenced in tp:taxon-treatment.--><fig id="F1" position="float" orientation="portrait"><object-id xmlns:xlink="http://www.w3.org/1999/xlink" content-type="doi" xlink:type="simple">10.3897/zookeys.1100.76142.figures1-11</object-id><object-id xmlns:xlink="http://www.w3.org/1999/xlink" content-type="arpha" xlink:type="simple">A1C3438C-3FF2-5E2D-9F9C-396D350715A5</object-id><label>Figures 1–11.</label><caption><p>Adults: <bold>1</bold><italic><tp:taxon-name><tp:taxon-name-part taxon-name-part-type="genus" reg="Iragoides">Iragoides</tp:taxon-name-part><tp:taxon-name-part taxon-name-part-type="species" reg="peiwangi">peiwangi</tp:taxon-name-part></tp:taxon-name></italic> sp. nov., male, holotype, Xizang, China (<abbrev xmlns:xlink="http://www.w3.org/1999/xlink" xlink:title="Northeast Forestry University" id="ABBRID0EKAAE" xlink:type="simple">NEFU</abbrev>) <bold>2</bold><italic><tp:taxon-name><tp:taxon-name-part taxon-name-part-type="genus" reg="Iragoides">I.</tp:taxon-name-part><tp:taxon-name-part taxon-name-part-type="species" reg="peiwangi">peiwangi</tp:taxon-name-part></tp:taxon-name></italic> sp. nov., male, paratype, Xizang, China (<abbrev xmlns:xlink="http://www.w3.org/1999/xlink" xlink:title="Northeast Forestry University" id="ABBRID0E2AAE" xlink:type="simple">NEFU</abbrev>) <bold>3</bold><italic><tp:taxon-name><tp:taxon-name-part taxon-name-part-type="genus" reg="Iragoides">I.</tp:taxon-name-part><tp:taxon-name-part taxon-name-part-type="species" reg="elongata">elongata</tp:taxon-name-part></tp:taxon-name></italic> Hering, 1931, male, Chongqing, China (<abbrev xmlns:xlink="http://www.w3.org/1999/xlink" xlink:title="Northeast Forestry University" id="ABBRID0EMBAE" xlink:type="simple">NEFU</abbrev>) <bold>4</bold><italic><tp:taxon-name><tp:taxon-name-part taxon-name-part-type="genus" reg="Iragoides">I.</tp:taxon-name-part><tp:taxon-name-part taxon-name-part-type="species" reg="elongata">elongata</tp:taxon-name-part></tp:taxon-name></italic> Hering, 1931, male, Yunnan, China (<abbrev xmlns:xlink="http://www.w3.org/1999/xlink" xlink:title="Northeast Forestry University" id="ABBRID0E4BAE" xlink:type="simple">NEFU</abbrev>) <bold>5</bold><italic><tp:taxon-name><tp:taxon-name-part taxon-name-part-type="genus" reg="Iragoides">I.</tp:taxon-name-part><tp:taxon-name-part taxon-name-part-type="species" reg="elongata">elongata</tp:taxon-name-part></tp:taxon-name></italic> Hering, 1931, female, Chongqing, China (<abbrev xmlns:xlink="http://www.w3.org/1999/xlink" xlink:title="Northeast Forestry University" id="ABBRID0EOCAE" xlink:type="simple">NEFU</abbrev>) <bold>6</bold><italic><tp:taxon-name><tp:taxon-name-part taxon-name-part-type="genus" reg="Caelestomorpha">Caelestomorpha</tp:taxon-name-part><tp:taxon-name-part taxon-name-part-type="species" reg="serratus">serratus</tp:taxon-name-part></tp:taxon-name></italic> sp. nov., male, holotype, Xizang, China (<abbrev xmlns:xlink="http://www.w3.org/1999/xlink" xlink:title="Northeast Forestry University" id="ABBRID0E6CAE" xlink:type="simple">NEFU</abbrev>) <bold>7</bold><italic><tp:taxon-name><tp:taxon-name-part taxon-name-part-type="genus" reg="Caelestomorpha">C.</tp:taxon-name-part><tp:taxon-name-part taxon-name-part-type="species" reg="serratus">serratus</tp:taxon-name-part></tp:taxon-name></italic> sp. nov., male, paratype, Xizang, China (<abbrev xmlns:xlink="http://www.w3.org/1999/xlink" xlink:title="Northeast Forestry University" id="ABBRID0EQDAE" xlink:type="simple">NEFU</abbrev>) <bold>8</bold><italic><tp:taxon-name><tp:taxon-name-part taxon-name-part-type="genus" reg="Caelestomorpha">C.</tp:taxon-name-part><tp:taxon-name-part taxon-name-part-type="species" reg="endodonta">endodonta</tp:taxon-name-part></tp:taxon-name></italic> (Hampson, 1987), male, N.W. India (<abbrev xmlns:xlink="http://www.w3.org/1999/xlink" xlink:title="Museum Witt München" id="ABBRID0EBEAE" xlink:type="simple">MWM</abbrev>/<named-content xmlns:xlink="http://www.w3.org/1999/xlink" content-type="dwc:institutional_code" xlink:title="Zoologische Staatssammlung München" xlink:href="http://grbio.org/institution/zoologische-staatssammlung" xlink:type="simple">ZSM</named-content>) <bold>9</bold><italic><tp:taxon-name><tp:taxon-name-part taxon-name-part-type="genus" reg="Euphlyctina">Euphlyctina</tp:taxon-name-part><tp:taxon-name-part taxon-name-part-type="species" reg="phaeopasta">phaeopasta</tp:taxon-name-part></tp:taxon-name></italic> (Hampson, 1906), male, Xizang, China (<abbrev xmlns:xlink="http://www.w3.org/1999/xlink" xlink:title="Northeast Forestry University" id="ABBRID0EWEAE" xlink:type="simple">NEFU</abbrev>) <bold>10</bold><italic><tp:taxon-name><tp:taxon-name-part taxon-name-part-type="genus" reg="Euphlyctina">E.</tp:taxon-name-part><tp:taxon-name-part taxon-name-part-type="species" reg="phaeopasta">phaeopasta</tp:taxon-name-part></tp:taxon-name></italic> (Hampson, 1906), female, Xizang, China (<abbrev xmlns:xlink="http://www.w3.org/1999/xlink" xlink:title="Northeast Forestry University" id="ABBRID0EHFAE" xlink:type="simple">NEFU</abbrev>) <bold>11</bold><italic><tp:taxon-name><tp:taxon-name-part taxon-name-part-type="genus" reg="Mummu">Mummu</tp:taxon-name-part><tp:taxon-name-part taxon-name-part-type="species" reg="aerata">aerata</tp:taxon-name-part></tp:taxon-name></italic> Solovyev &amp; Witt, 2009, male, Xizang, China (<abbrev xmlns:xlink="http://www.w3.org/1999/xlink" xlink:title="Northeast Forestry University" id="ABBRID0EYFAE" xlink:type="simple">NEFU</abbrev>). Scale bar: 1 cm.</p></caption><graphic xmlns:xlink="http://www.w3.org/1999/xlink" xlink:href="zookeys-1100-071_article-76142__-g001.jpg" position="float" orientation="portrait" xlink:type="simple" id="oo_683240.jpg"><uri content-type="original_file" xlink:type="simple">https://binary.pensoft.net/fig/683240</uri></graphic></fig><fig id="F3" position="float" orientation="portrait"><object-id xmlns:xlink="http://www.w3.org/1999/xlink" content-type="doi" xlink:type="simple">10.3897/zookeys.1100.76142.figures17-23</object-id><object-id xmlns:xlink="http://www.w3.org/1999/xlink" content-type="arpha" xlink:type="simple">DDDBF937-FD0E-5EB6-BAA7-437FB18C0293</object-id><label>Figures 17–23.</label><caption><p>Genitalia and sternite VIII <bold>17</bold><italic><tp:taxon-name><tp:taxon-name-part taxon-name-part-type="genus" reg="Caelestomorpha">Caelestomorpha</tp:taxon-name-part><tp:taxon-name-part taxon-name-part-type="species" reg="serratus">serratus</tp:taxon-name-part></tp:taxon-name></italic> sp. nov., male, holotype (<abbrev xmlns:xlink="http://www.w3.org/1999/xlink" xlink:title="Northeast Forestry University" id="ABBRID0EA4AE" xlink:type="simple">NEFU</abbrev>) <bold>18</bold><italic><tp:taxon-name><tp:taxon-name-part taxon-name-part-type="genus" reg="Caelestomorpha">C.</tp:taxon-name-part><tp:taxon-name-part taxon-name-part-type="species" reg="serratus">serratus</tp:taxon-name-part></tp:taxon-name></italic> sp. nov., male, paratype (<abbrev xmlns:xlink="http://www.w3.org/1999/xlink" xlink:title="Northeast Forestry University" id="ABBRID0ER4AE" xlink:type="simple">NEFU</abbrev>) <bold>19</bold><italic><tp:taxon-name><tp:taxon-name-part taxon-name-part-type="genus" reg="Caelestomorpha">C.</tp:taxon-name-part><tp:taxon-name-part taxon-name-part-type="species" reg="endodonta">endodonta</tp:taxon-name-part></tp:taxon-name></italic> (Hampson, 1987), male, N.W. India (<abbrev xmlns:xlink="http://www.w3.org/1999/xlink" xlink:title="Museum Witt München" id="ABBRID0EC5AE" xlink:type="simple">MWM</abbrev>/<named-content xmlns:xlink="http://www.w3.org/1999/xlink" content-type="dwc:institutional_code" xlink:title="Zoologische Staatssammlung München" xlink:href="http://grbio.org/institution/zoologische-staatssammlung" xlink:type="simple">ZSM</named-content>) <bold>20</bold><italic><tp:taxon-name><tp:taxon-name-part taxon-name-part-type="genus" reg="Mummu">Mummu</tp:taxon-name-part><tp:taxon-name-part taxon-name-part-type="species" reg="aerata">aerata</tp:taxon-name-part></tp:taxon-name></italic> Solovyev &amp; Witt, 2009, male, Xizang, China, genit. prep. WuJ-551-1 (<abbrev xmlns:xlink="http://www.w3.org/1999/xlink" xlink:title="Northeast Forestry University" id="ABBRID0EX5AE" xlink:type="simple">NEFU</abbrev>) <bold>21–23</bold><italic><tp:taxon-name><tp:taxon-name-part taxon-name-part-type="genus" reg="Euphlyctina">Euphlyctina</tp:taxon-name-part><tp:taxon-name-part taxon-name-part-type="species" reg="phaeopasta">phaeopasta</tp:taxon-name-part></tp:taxon-name></italic> (Hampson, 1906): <bold>21</bold> sternite VIII of male, ventral view in left and dorsal view in right (<abbrev xmlns:xlink="http://www.w3.org/1999/xlink" xlink:title="Northeast Forestry University" id="ABBRID0EK6AE" xlink:type="simple">NEFU</abbrev>) <bold>22</bold> male, Xizang, China, genit. prep. WuJ-499-1 (<abbrev xmlns:xlink="http://www.w3.org/1999/xlink" xlink:title="Northeast Forestry University" id="ABBRID0EQ6AE" xlink:type="simple">NEFU</abbrev>) <bold>23</bold> female, Xizang, China, genit. prep. WuJ-498-2 (<abbrev xmlns:xlink="http://www.w3.org/1999/xlink" xlink:title="Northeast Forestry University" id="ABBRID0EW6AE" xlink:type="simple">NEFU</abbrev>). Scale bars: 1 mm.</p></caption><graphic xmlns:xlink="http://www.w3.org/1999/xlink" xlink:href="zookeys-1100-071_article-76142__-g003.jpg" position="float" orientation="portrait" xlink:type="simple" id="oo_683242.jpg"><uri content-type="original_file" xlink:type="simple">https://binary.pensoft.net/fig/683242</uri></graphic></fig><fig id="F4" position="float" orientation="portrait"><object-id xmlns:xlink="http://www.w3.org/1999/xlink" content-type="doi" xlink:type="simple">10.3897/zookeys.1100.76142.figures24-27</object-id><object-id xmlns:xlink="http://www.w3.org/1999/xlink" content-type="arpha" xlink:type="simple">757ED092-A5EB-52CD-B587-AD14E728BBA5</object-id><label>Figures 24–27.</label><caption><p>Biotopes: <bold>24</bold> China, Chongqing Municipality, Mt. Simian, biotope of <italic><tp:taxon-name><tp:taxon-name-part taxon-name-part-type="genus" reg="Iragoides">Iragoides</tp:taxon-name-part><tp:taxon-name-part taxon-name-part-type="species" reg="elongata">elongata</tp:taxon-name-part></tp:taxon-name></italic> Hering, 1931, photo by J. Wu <bold>25–27</bold> China, SE Xizang, Linzhi City, Motuo County: <bold>25</bold> Beibeng Countryside, Dergong Village, biotope of <italic><tp:taxon-name><tp:taxon-name-part taxon-name-part-type="genus" reg="Iragoides">Iragoides</tp:taxon-name-part><tp:taxon-name-part taxon-name-part-type="species" reg="peiwangi">peiwangi</tp:taxon-name-part></tp:taxon-name></italic> sp. nov., <italic><tp:taxon-name><tp:taxon-name-part taxon-name-part-type="genus" reg="Caelestomorpha">Caelestomorpha</tp:taxon-name-part><tp:taxon-name-part taxon-name-part-type="species" reg="serratus">serratus</tp:taxon-name-part></tp:taxon-name></italic> sp. nov., <italic><tp:taxon-name><tp:taxon-name-part taxon-name-part-type="genus" reg="Euphlyctina">Euphlyctina</tp:taxon-name-part><tp:taxon-name-part taxon-name-part-type="species" reg="phaeopasta">phaeopasta</tp:taxon-name-part></tp:taxon-name></italic> (Hampson, 1906) and <italic><tp:taxon-name><tp:taxon-name-part taxon-name-part-type="genus" reg="Mummu">Mummu</tp:taxon-name-part><tp:taxon-name-part taxon-name-part-type="species" reg="aerata">aerata</tp:taxon-name-part></tp:taxon-name></italic> Solovyev &amp; Witt, 2009, photo by H.L. Han <bold>26, 27</bold> two different collecting sites in Gedang Countryside, biotope of <italic><tp:taxon-name><tp:taxon-name-part taxon-name-part-type="genus" reg="Caelestomorpha">Caelestomorpha</tp:taxon-name-part><tp:taxon-name-part taxon-name-part-type="species" reg="serratus">serratus</tp:taxon-name-part></tp:taxon-name></italic> sp. nov. and <italic><tp:taxon-name><tp:taxon-name-part taxon-name-part-type="genus" reg="Euphlyctina">Euphlyctina</tp:taxon-name-part><tp:taxon-name-part taxon-name-part-type="species" reg="phaeopasta">phaeopasta</tp:taxon-name-part></tp:taxon-name></italic> (Hampson, 1906), photo by J. Wu.</p></caption><graphic xmlns:xlink="http://www.w3.org/1999/xlink" xlink:href="zookeys-1100-071_article-76142__-g004.jpg" position="float" orientation="portrait" xlink:type="simple" id="oo_683243.jpg"><uri content-type="original_file" xlink:type="simple">https://binary.pensoft.net/fig/683243</uri></graphic></fig></tp:treatment-sec></tp:taxon-treatment>
