# Supplementary material for: ﻿Two new species and two unrecorded species of Limacodidae (Lepidoptera, Zygaenoidea) from Xizang, China
Source: Zookeys. 2022 May 12;1100:71–85. doi: 10.3897/zookeys.1100.76142 (PMC9848909; doi:10.3897/zookeys.1100.76142)
Supplement: XML Treatment for Mummu [file zookeys.1100.76142-treatment8.xml]

<!DOCTYPE tp:taxon-treatment
  PUBLIC "-//TaxonX//DTD Taxonomic Treatment Publishing DTD v0 20100105//EN" "tax-treatment-NSO.dtd">
<tp:taxon-treatment xmlns:tp="http://www.plazi.org/taxpub"><tp:treatment-meta><kwd-group><label>Taxon classification</label><kwd>
              <named-content content-type="kingdom">Animalia</named-content>
            </kwd><kwd>
              <named-content content-type="order">Lepidoptera</named-content>
            </kwd><kwd>
              <named-content content-type="family">Limacodidae</named-content>
            </kwd></kwd-group><mixed-citation publication-type="journal"><person-group><name><surname>Wu</surname><given-names>Jun</given-names></name><name><surname>Solovyev</surname><given-names>Alexey V.</given-names></name><name><surname>Han</surname><given-names>Hui-Lin</given-names></name></person-group><article-title>﻿Two new species and two unrecorded species of <tp:taxon-name><tp:taxon-name-part taxon-name-part-type="family">Limacodidae</tp:taxon-name-part></tp:taxon-name> (<tp:taxon-name><tp:taxon-name-part taxon-name-part-type="order">Lepidoptera</tp:taxon-name-part></tp:taxon-name>, <tp:taxon-name><tp:taxon-name-part taxon-name-part-type="superfamily">Zygaenoidea</tp:taxon-name-part></tp:taxon-name>) from Xizang, China</article-title><source>Zookeys</source><day>12</day><month>05</month><year>2022</year><volume>1100</volume><fpage>71</fpage><lpage>85</lpage><pub-id pub-id-type="doi">10.3897/zookeys.1100.76142</pub-id></mixed-citation></tp:treatment-meta><tp:nomenclature><label>﻿Genus</label><tp:taxon-name>
            <object-id xmlns:xlink="http://www.w3.org/1999/xlink" content-type="arpha" xlink:type="simple">76D086B0-C653-5478-A6C5-AF5C9C3B1448</object-id>
            <tp:taxon-name-part taxon-name-part-type="genus" reg="Mummu">Mummu</tp:taxon-name-part>
          </tp:taxon-name><tp:taxon-authority>Solovyev &amp; Witt, 2009, new genus record for China</tp:taxon-authority><tp:nomenclature-citation-list><tp:nomenclature-citation><tp:taxon-name>
                <tp:taxon-name-part taxon-name-part-type="genus" reg="Mummu">Mummu</tp:taxon-name-part>
              </tp:taxon-name><comment>Solovyev &amp; Witt, 2009, Entomofauna, suppl. 16: 182. Type species (original designation): <tp:taxon-name><tp:taxon-name-part taxon-name-part-type="genus" reg="Mummu">Mummu</tp:taxon-name-part><tp:taxon-name-part taxon-name-part-type="species" reg="aerata">aerata</tp:taxon-name-part></tp:taxon-name> Solovyev &amp; Witt, 2009. Type locality N. Vietnam: Lao Cai (Mt. Fan-si-pan W-Seite).</comment></tp:nomenclature-citation></tp:nomenclature-citation-list></tp:nomenclature><tp:treatment-sec sec-type="remarks" id="SECID0EJMAG"><title>Remarks.</title><p>The genus <italic><tp:taxon-name><tp:taxon-name-part taxon-name-part-type="genus" reg="Mummu">Mummu</tp:taxon-name-part></tp:taxon-name></italic> is also a small, recently erected genus. The obvious diagnostic features are the forewing with dark brown ground colour, a pale distal region along with the outer margin separated by a narrow darker band with a lighter coloured thin and wavy fascia running from the tornus to the costa near the apex. In the male genitalia, the juxta is strongly modified, the presence of a large, finger-shaped, hairy right process of the juxta, and the valvae without saccular processes are two diagnostic features in this genus. The genus presently includes <italic><tp:taxon-name><tp:taxon-name-part taxon-name-part-type="genus" reg="Mummu">M.</tp:taxon-name-part><tp:taxon-name-part taxon-name-part-type="species" reg="aerata">aerata</tp:taxon-name-part></tp:taxon-name></italic> Solovyev &amp; Witt, 2009 and <italic><tp:taxon-name><tp:taxon-name-part taxon-name-part-type="genus" reg="Mummu">M.</tp:taxon-name-part><tp:taxon-name-part taxon-name-part-type="species" reg="cuprea">cuprea</tp:taxon-name-part></tp:taxon-name></italic> (Moore, 1879); the latter was transferred from <italic><tp:taxon-name><tp:taxon-name-part taxon-name-part-type="genus" reg="Pseudonirmides">Pseudonirmides</tp:taxon-name-part></tp:taxon-name></italic> Holloway, 1986 (<xref ref-type="bibr" rid="B4">Hering 1931</xref>; <xref ref-type="bibr" rid="B6">Holloway 1986</xref>; <xref ref-type="bibr" rid="B29">Yoshimoto 1994</xref>; <xref ref-type="bibr" rid="B19">Solovyev and Witt 2009</xref>). We collected four males of <italic><tp:taxon-name><tp:taxon-name-part taxon-name-part-type="genus" reg="Mummu">M.</tp:taxon-name-part><tp:taxon-name-part taxon-name-part-type="species" reg="aerata">aerata</tp:taxon-name-part></tp:taxon-name></italic> from southeastern Xizang and southwestern Yunnan; it also indicates that the genus occurs in China.</p></tp:treatment-sec><ref-list><ref id="B4"><mixed-citation xmlns:xlink="http://www.w3.org/1999/xlink" xlink:type="simple"><person-group><name name-style="western"><surname>Hering</surname><given-names>M</given-names></name></person-group> (<year>1931</year>) <article-title><tp:taxon-name><tp:taxon-name-part taxon-name-part-type="family">Limacodidae</tp:taxon-name-part></tp:taxon-name>.</article-title> In: <person-group><name name-style="western"><surname>Seitz</surname><given-names>A</given-names></name></person-group> (<role>Ed.</role>) <issue-title>Die Gross-Schmetteringe der Erde, 10.</issue-title><source>Alfred Kernen Verlag, Stuttgart</source>, <fpage>665</fpage>–<lpage>728</lpage>.</mixed-citation></ref><ref id="B6"><mixed-citation xmlns:xlink="http://www.w3.org/1999/xlink" xlink:type="simple"><person-group><name name-style="western"><surname>Holloway</surname><given-names>JD</given-names></name></person-group> (<year>1986</year>) <article-title>The moths of Borneo: Part I. Key to families; families <tp:taxon-name><tp:taxon-name-part taxon-name-part-type="family">Cossidae</tp:taxon-name-part></tp:taxon-name>, <tp:taxon-name><tp:taxon-name-part taxon-name-part-type="family">Metarbelidae</tp:taxon-name-part></tp:taxon-name>, <tp:taxon-name><tp:taxon-name-part taxon-name-part-type="family">Ratardidae</tp:taxon-name-part></tp:taxon-name>, <tp:taxon-name><tp:taxon-name-part taxon-name-part-type="family">Dudgeoneidae</tp:taxon-name-part></tp:taxon-name>, <tp:taxon-name><tp:taxon-name-part taxon-name-part-type="family">Epipyropidae</tp:taxon-name-part></tp:taxon-name> and <tp:taxon-name><tp:taxon-name-part taxon-name-part-type="family">Limacodidae</tp:taxon-name-part></tp:taxon-name>.</article-title><source>Malayan Nature Journal</source><volume>40</volume>(<issue>1–2</issue>): <fpage>1</fpage>–<lpage>165</lpage>.</mixed-citation></ref><ref id="B29"><mixed-citation xmlns:xlink="http://www.w3.org/1999/xlink" xlink:type="simple"><person-group><name name-style="western"><surname>Yoshimoto</surname><given-names>H</given-names></name></person-group> (<year>1994</year>) <article-title><tp:taxon-name><tp:taxon-name-part taxon-name-part-type="family">Limacodidae</tp:taxon-name-part></tp:taxon-name>.</article-title> In: <person-group><name name-style="western"><surname>Haruta</surname><given-names>T</given-names></name></person-group> (<role>Ed.</role>) <issue-title>Moths of Nepal, Part 3.</issue-title><source>Tinea Vol. 14 (Supplement 1). The Japan Heterocerists’ Society, Tokyo</source>, <fpage>85</fpage>–<lpage>89</lpage>.</mixed-citation></ref><ref id="B19"><mixed-citation xmlns:xlink="http://www.w3.org/1999/xlink" xlink:type="simple"><person-group><name name-style="western"><surname>Solovyev</surname><given-names>AV</given-names></name><name name-style="western"><surname>Witt</surname><given-names>ThJ</given-names></name></person-group> (<year>2009</year>) The <tp:taxon-name><tp:taxon-name-part taxon-name-part-type="family">Limacodidae</tp:taxon-name-part></tp:taxon-name> of Vietnam. Entomofauna (Supplement No. 16): 33–229.</mixed-citation></ref></ref-list></tp:taxon-treatment>
