# Supplementary material for: ﻿Two new species and two unrecorded species of Limacodidae (Lepidoptera, Zygaenoidea) from Xizang, China
Source: Zookeys. 2022 May 12;1100:71–85. doi: 10.3897/zookeys.1100.76142 (PMC9848909; doi:10.3897/zookeys.1100.76142)
Supplement: XML Treatment for Mummu aerata [file zookeys.1100.76142-treatment9.xml]

<!DOCTYPE tp:taxon-treatment
  PUBLIC "-//TaxonX//DTD Taxonomic Treatment Publishing DTD v0 20100105//EN" "tax-treatment-NSO.dtd">
<tp:taxon-treatment xmlns:tp="http://www.plazi.org/taxpub"><tp:treatment-meta><kwd-group><label>Taxon classification</label><kwd>
              <named-content content-type="kingdom">Animalia</named-content>
            </kwd><kwd>
              <named-content content-type="order">Lepidoptera</named-content>
            </kwd><kwd>
              <named-content content-type="family">Limacodidae</named-content>
            </kwd></kwd-group><mixed-citation publication-type="journal"><person-group><name><surname>Wu</surname><given-names>Jun</given-names></name><name><surname>Solovyev</surname><given-names>Alexey V.</given-names></name><name><surname>Han</surname><given-names>Hui-Lin</given-names></name></person-group><article-title>﻿Two new species and two unrecorded species of <tp:taxon-name><tp:taxon-name-part taxon-name-part-type="family">Limacodidae</tp:taxon-name-part></tp:taxon-name> (<tp:taxon-name><tp:taxon-name-part taxon-name-part-type="order">Lepidoptera</tp:taxon-name-part></tp:taxon-name>, <tp:taxon-name><tp:taxon-name-part taxon-name-part-type="superfamily">Zygaenoidea</tp:taxon-name-part></tp:taxon-name>) from Xizang, China</article-title><source>Zookeys</source><day>12</day><month>05</month><year>2022</year><volume>1100</volume><fpage>71</fpage><lpage>85</lpage><pub-id pub-id-type="doi">10.3897/zookeys.1100.76142</pub-id></mixed-citation></tp:treatment-meta><tp:nomenclature><label>﻿</label><tp:taxon-name>
            <object-id xmlns:xlink="http://www.w3.org/1999/xlink" content-type="arpha" xlink:type="simple">FF948E8F-4ABF-5107-9CD3-A0EBDD8795C4</object-id>
            <tp:taxon-name-part taxon-name-part-type="genus" reg="Mummu">Mummu</tp:taxon-name-part>
            <tp:taxon-name-part taxon-name-part-type="species" reg="aerata">aerata</tp:taxon-name-part>
          </tp:taxon-name><tp:taxon-authority>Solovyev &amp; Witt, 2009</tp:taxon-authority><xref ref-type="fig" rid="F1">Figs 11</xref><xref ref-type="fig" rid="F3">, 20</xref><tp:nomenclature-citation-list><tp:nomenclature-citation><tp:taxon-name>
                <tp:taxon-name-part taxon-name-part-type="genus" reg="Mummu">Mummu</tp:taxon-name-part>
                <tp:taxon-name-part taxon-name-part-type="species" reg="aerata">aerata</tp:taxon-name-part>
              </tp:taxon-name><comment>Solovyev &amp; Witt, 2009, Entomofauna, suppl. 16: 183, pl. 15, figs 19–20. Type locality N. Vietnam: Lao Cai (Mt. Fan-si-pan W-Seite). Holotype: ♂ (<abbrev xmlns:xlink="http://www.w3.org/1999/xlink" xlink:title="Museum Witt München" id="ABBRID0EJQAG" xlink:type="simple">MWM</abbrev>/<named-content xmlns:xlink="http://www.w3.org/1999/xlink" content-type="dwc:institutional_code" xlink:title="Zoologische Staatssammlung München" xlink:href="http://grbio.org/institution/zoologische-staatssammlung" xlink:type="simple">ZSM</named-content>).</comment></tp:nomenclature-citation></tp:nomenclature-citation-list></tp:nomenclature><tp:treatment-sec sec-type="material" id="SECID0ERQAG"><title>Specimens examined.</title><p>3 ♂, China, Xizang Autonomous Region, Linzhi (= Nyingchi) City, Motuo (= Medog) County, Beibeng Countryside, Dergong Village, 25.V.–4.VI.2021, HL. Han leg., genit. prep. WuJ-549-1, WuJ-551-1 (<abbrev xmlns:xlink="http://www.w3.org/1999/xlink" xlink:title="Northeast Forestry University" id="ABBRID0EXQAG" xlink:type="simple">NEFU</abbrev>); 1 ♂, China, Prov. Yunnan, Pu’er City, Lancang County, Fofang Community, 20.IV.2013, HL. Han leg., genit. prep. WuJ-699-1 (<abbrev xmlns:xlink="http://www.w3.org/1999/xlink" xlink:title="Northeast Forestry University" id="ABBRID0E2QAG" xlink:type="simple">NEFU</abbrev>).</p></tp:treatment-sec><tp:treatment-sec sec-type="diagnosis" id="SECID0E6QAG"><title>Diagnosis.</title><p>Based on the descriptions of <xref ref-type="bibr" rid="B19">Solovyev and Witt (2009)</xref>, <italic><tp:taxon-name><tp:taxon-name-part taxon-name-part-type="genus" reg="Mummu">M.</tp:taxon-name-part><tp:taxon-name-part taxon-name-part-type="species" reg="aerata">aerata</tp:taxon-name-part></tp:taxon-name></italic> is extremely similar in appearance to its rare Himalayan congener <italic><tp:taxon-name><tp:taxon-name-part taxon-name-part-type="genus" reg="Mummu">M.</tp:taxon-name-part><tp:taxon-name-part taxon-name-part-type="species" reg="cuprea">cuprea</tp:taxon-name-part></tp:taxon-name></italic> (Moore, 1879). The difference between them is that the former has a better-defined border of the distal pale zone in the forewings, whereas the same area in <italic><tp:taxon-name><tp:taxon-name-part taxon-name-part-type="genus" reg="Mummu">M.</tp:taxon-name-part><tp:taxon-name-part taxon-name-part-type="species" reg="cuprea">cuprea</tp:taxon-name-part></tp:taxon-name></italic> is smooth.</p></tp:treatment-sec><tp:treatment-sec sec-type="Bionomics" id="SECID0EKSAG"><title>Bionomics.</title><p>The specimens were collected from May to June at altitudes of ~ 850 m a.s.l. The collection area is a subtropical climate zone (Fig. <xref ref-type="fig" rid="F4">25</xref>).</p><fig id="F4" position="float" orientation="portrait"><object-id xmlns:xlink="http://www.w3.org/1999/xlink" content-type="doi" xlink:type="simple">10.3897/zookeys.1100.76142.figures24-27</object-id><object-id xmlns:xlink="http://www.w3.org/1999/xlink" content-type="arpha" xlink:type="simple">757ED092-A5EB-52CD-B587-AD14E728BBA5</object-id><label>Figures 24–27.</label><caption><p>Biotopes: <bold>24</bold> China, Chongqing Municipality, Mt. Simian, biotope of <italic><tp:taxon-name><tp:taxon-name-part taxon-name-part-type="genus" reg="Iragoides">Iragoides</tp:taxon-name-part><tp:taxon-name-part taxon-name-part-type="species" reg="elongata">elongata</tp:taxon-name-part></tp:taxon-name></italic> Hering, 1931, photo by J. Wu <bold>25–27</bold> China, SE Xizang, Linzhi City, Motuo County: <bold>25</bold> Beibeng Countryside, Dergong Village, biotope of <italic><tp:taxon-name><tp:taxon-name-part taxon-name-part-type="genus" reg="Iragoides">Iragoides</tp:taxon-name-part><tp:taxon-name-part taxon-name-part-type="species" reg="peiwangi">peiwangi</tp:taxon-name-part></tp:taxon-name></italic> sp. nov., <italic><tp:taxon-name><tp:taxon-name-part taxon-name-part-type="genus" reg="Caelestomorpha">Caelestomorpha</tp:taxon-name-part><tp:taxon-name-part taxon-name-part-type="species" reg="serratus">serratus</tp:taxon-name-part></tp:taxon-name></italic> sp. nov., <italic><tp:taxon-name><tp:taxon-name-part taxon-name-part-type="genus" reg="Euphlyctina">Euphlyctina</tp:taxon-name-part><tp:taxon-name-part taxon-name-part-type="species" reg="phaeopasta">phaeopasta</tp:taxon-name-part></tp:taxon-name></italic> (Hampson, 1906) and <italic><tp:taxon-name><tp:taxon-name-part taxon-name-part-type="genus" reg="Mummu">Mummu</tp:taxon-name-part><tp:taxon-name-part taxon-name-part-type="species" reg="aerata">aerata</tp:taxon-name-part></tp:taxon-name></italic> Solovyev &amp; Witt, 2009, photo by H.L. Han <bold>26, 27</bold> two different collecting sites in Gedang Countryside, biotope of <italic><tp:taxon-name><tp:taxon-name-part taxon-name-part-type="genus" reg="Caelestomorpha">Caelestomorpha</tp:taxon-name-part><tp:taxon-name-part taxon-name-part-type="species" reg="serratus">serratus</tp:taxon-name-part></tp:taxon-name></italic> sp. nov. and <italic><tp:taxon-name><tp:taxon-name-part taxon-name-part-type="genus" reg="Euphlyctina">Euphlyctina</tp:taxon-name-part><tp:taxon-name-part taxon-name-part-type="species" reg="phaeopasta">phaeopasta</tp:taxon-name-part></tp:taxon-name></italic> (Hampson, 1906), photo by J. Wu.</p></caption><graphic xmlns:xlink="http://www.w3.org/1999/xlink" xlink:href="zookeys-1100-071_article-76142__-g004.jpg" position="float" orientation="portrait" xlink:type="simple" id="oo_683243.jpg"><uri content-type="original_file" xlink:type="simple">https://binary.pensoft.net/fig/683243</uri></graphic></fig></tp:treatment-sec><tp:treatment-sec sec-type="distribution" id="SECID0EWVAG"><title>Distribution.</title><p>China (Xizang: Motuo; Yunnan: Lancang), Thailand, Vietnam.</p></tp:treatment-sec><tp:treatment-sec sec-type="remarks" id="SECID0E2VAG"><title>Remarks.</title><p>The genus is associated with the genera <italic><tp:taxon-name><tp:taxon-name-part taxon-name-part-type="genus" reg="Pseudonirmides">Pseudonirmides</tp:taxon-name-part></tp:taxon-name></italic> Holloway, 1986, <italic><tp:taxon-name><tp:taxon-name-part taxon-name-part-type="genus" reg="Nirmides">Nirmides</tp:taxon-name-part></tp:taxon-name></italic> Hering, 1931 and <italic><tp:taxon-name><tp:taxon-name-part taxon-name-part-type="genus" reg="Chibiraga">Chibiraga</tp:taxon-name-part></tp:taxon-name></italic> Matsumura, 1931 both in appearance and the smaller pairwise distances of <italic>COI</italic> (0.097–0.137) (<xref ref-type="bibr" rid="B14">Solovyev 2015</xref>); however, the presence of the strongly modified asymmetric juxta with a large, finger-shaped, hairy right process and the absence of the saccular processes of valvae are the diagnostic features.</p></tp:treatment-sec><tp:treatment-sec><!--Section generated to contain objects referenced in tp:taxon-treatment.--><fig id="F1" position="float" orientation="portrait"><object-id xmlns:xlink="http://www.w3.org/1999/xlink" content-type="doi" xlink:type="simple">10.3897/zookeys.1100.76142.figures1-11</object-id><object-id xmlns:xlink="http://www.w3.org/1999/xlink" content-type="arpha" xlink:type="simple">A1C3438C-3FF2-5E2D-9F9C-396D350715A5</object-id><label>Figures 1–11.</label><caption><p>Adults: <bold>1</bold><italic><tp:taxon-name><tp:taxon-name-part taxon-name-part-type="genus" reg="Iragoides">Iragoides</tp:taxon-name-part><tp:taxon-name-part taxon-name-part-type="species" reg="peiwangi">peiwangi</tp:taxon-name-part></tp:taxon-name></italic> sp. nov., male, holotype, Xizang, China (<abbrev xmlns:xlink="http://www.w3.org/1999/xlink" xlink:title="Northeast Forestry University" id="ABBRID0EKAAE" xlink:type="simple">NEFU</abbrev>) <bold>2</bold><italic><tp:taxon-name><tp:taxon-name-part taxon-name-part-type="genus" reg="Iragoides">I.</tp:taxon-name-part><tp:taxon-name-part taxon-name-part-type="species" reg="peiwangi">peiwangi</tp:taxon-name-part></tp:taxon-name></italic> sp. nov., male, paratype, Xizang, China (<abbrev xmlns:xlink="http://www.w3.org/1999/xlink" xlink:title="Northeast Forestry University" id="ABBRID0E2AAE" xlink:type="simple">NEFU</abbrev>) <bold>3</bold><italic><tp:taxon-name><tp:taxon-name-part taxon-name-part-type="genus" reg="Iragoides">I.</tp:taxon-name-part><tp:taxon-name-part taxon-name-part-type="species" reg="elongata">elongata</tp:taxon-name-part></tp:taxon-name></italic> Hering, 1931, male, Chongqing, China (<abbrev xmlns:xlink="http://www.w3.org/1999/xlink" xlink:title="Northeast Forestry University" id="ABBRID0EMBAE" xlink:type="simple">NEFU</abbrev>) <bold>4</bold><italic><tp:taxon-name><tp:taxon-name-part taxon-name-part-type="genus" reg="Iragoides">I.</tp:taxon-name-part><tp:taxon-name-part taxon-name-part-type="species" reg="elongata">elongata</tp:taxon-name-part></tp:taxon-name></italic> Hering, 1931, male, Yunnan, China (<abbrev xmlns:xlink="http://www.w3.org/1999/xlink" xlink:title="Northeast Forestry University" id="ABBRID0E4BAE" xlink:type="simple">NEFU</abbrev>) <bold>5</bold><italic><tp:taxon-name><tp:taxon-name-part taxon-name-part-type="genus" reg="Iragoides">I.</tp:taxon-name-part><tp:taxon-name-part taxon-name-part-type="species" reg="elongata">elongata</tp:taxon-name-part></tp:taxon-name></italic> Hering, 1931, female, Chongqing, China (<abbrev xmlns:xlink="http://www.w3.org/1999/xlink" xlink:title="Northeast Forestry University" id="ABBRID0EOCAE" xlink:type="simple">NEFU</abbrev>) <bold>6</bold><italic><tp:taxon-name><tp:taxon-name-part taxon-name-part-type="genus" reg="Caelestomorpha">Caelestomorpha</tp:taxon-name-part><tp:taxon-name-part taxon-name-part-type="species" reg="serratus">serratus</tp:taxon-name-part></tp:taxon-name></italic> sp. nov., male, holotype, Xizang, China (<abbrev xmlns:xlink="http://www.w3.org/1999/xlink" xlink:title="Northeast Forestry University" id="ABBRID0E6CAE" xlink:type="simple">NEFU</abbrev>) <bold>7</bold><italic><tp:taxon-name><tp:taxon-name-part taxon-name-part-type="genus" reg="Caelestomorpha">C.</tp:taxon-name-part><tp:taxon-name-part taxon-name-part-type="species" reg="serratus">serratus</tp:taxon-name-part></tp:taxon-name></italic> sp. nov., male, paratype, Xizang, China (<abbrev xmlns:xlink="http://www.w3.org/1999/xlink" xlink:title="Northeast Forestry University" id="ABBRID0EQDAE" xlink:type="simple">NEFU</abbrev>) <bold>8</bold><italic><tp:taxon-name><tp:taxon-name-part taxon-name-part-type="genus" reg="Caelestomorpha">C.</tp:taxon-name-part><tp:taxon-name-part taxon-name-part-type="species" reg="endodonta">endodonta</tp:taxon-name-part></tp:taxon-name></italic> (Hampson, 1987), male, N.W. India (<abbrev xmlns:xlink="http://www.w3.org/1999/xlink" xlink:title="Museum Witt München" id="ABBRID0EBEAE" xlink:type="simple">MWM</abbrev>/<named-content xmlns:xlink="http://www.w3.org/1999/xlink" content-type="dwc:institutional_code" xlink:title="Zoologische Staatssammlung München" xlink:href="http://grbio.org/institution/zoologische-staatssammlung" xlink:type="simple">ZSM</named-content>) <bold>9</bold><italic><tp:taxon-name><tp:taxon-name-part taxon-name-part-type="genus" reg="Euphlyctina">Euphlyctina</tp:taxon-name-part><tp:taxon-name-part taxon-name-part-type="species" reg="phaeopasta">phaeopasta</tp:taxon-name-part></tp:taxon-name></italic> (Hampson, 1906), male, Xizang, China (<abbrev xmlns:xlink="http://www.w3.org/1999/xlink" xlink:title="Northeast Forestry University" id="ABBRID0EWEAE" xlink:type="simple">NEFU</abbrev>) <bold>10</bold><italic><tp:taxon-name><tp:taxon-name-part taxon-name-part-type="genus" reg="Euphlyctina">E.</tp:taxon-name-part><tp:taxon-name-part taxon-name-part-type="species" reg="phaeopasta">phaeopasta</tp:taxon-name-part></tp:taxon-name></italic> (Hampson, 1906), female, Xizang, China (<abbrev xmlns:xlink="http://www.w3.org/1999/xlink" xlink:title="Northeast Forestry University" id="ABBRID0EHFAE" xlink:type="simple">NEFU</abbrev>) <bold>11</bold><italic><tp:taxon-name><tp:taxon-name-part taxon-name-part-type="genus" reg="Mummu">Mummu</tp:taxon-name-part><tp:taxon-name-part taxon-name-part-type="species" reg="aerata">aerata</tp:taxon-name-part></tp:taxon-name></italic> Solovyev &amp; Witt, 2009, male, Xizang, China (<abbrev xmlns:xlink="http://www.w3.org/1999/xlink" xlink:title="Northeast Forestry University" id="ABBRID0EYFAE" xlink:type="simple">NEFU</abbrev>). Scale bar: 1 cm.</p></caption><graphic xmlns:xlink="http://www.w3.org/1999/xlink" xlink:href="zookeys-1100-071_article-76142__-g001.jpg" position="float" orientation="portrait" xlink:type="simple" id="oo_683240.jpg"><uri content-type="original_file" xlink:type="simple">https://binary.pensoft.net/fig/683240</uri></graphic></fig><fig id="F3" position="float" orientation="portrait"><object-id xmlns:xlink="http://www.w3.org/1999/xlink" content-type="doi" xlink:type="simple">10.3897/zookeys.1100.76142.figures17-23</object-id><object-id xmlns:xlink="http://www.w3.org/1999/xlink" content-type="arpha" xlink:type="simple">DDDBF937-FD0E-5EB6-BAA7-437FB18C0293</object-id><label>Figures 17–23.</label><caption><p>Genitalia and sternite VIII <bold>17</bold><italic><tp:taxon-name><tp:taxon-name-part taxon-name-part-type="genus" reg="Caelestomorpha">Caelestomorpha</tp:taxon-name-part><tp:taxon-name-part taxon-name-part-type="species" reg="serratus">serratus</tp:taxon-name-part></tp:taxon-name></italic> sp. nov., male, holotype (<abbrev xmlns:xlink="http://www.w3.org/1999/xlink" xlink:title="Northeast Forestry University" id="ABBRID0EA4AE" xlink:type="simple">NEFU</abbrev>) <bold>18</bold><italic><tp:taxon-name><tp:taxon-name-part taxon-name-part-type="genus" reg="Caelestomorpha">C.</tp:taxon-name-part><tp:taxon-name-part taxon-name-part-type="species" reg="serratus">serratus</tp:taxon-name-part></tp:taxon-name></italic> sp. nov., male, paratype (<abbrev xmlns:xlink="http://www.w3.org/1999/xlink" xlink:title="Northeast Forestry University" id="ABBRID0ER4AE" xlink:type="simple">NEFU</abbrev>) <bold>19</bold><italic><tp:taxon-name><tp:taxon-name-part taxon-name-part-type="genus" reg="Caelestomorpha">C.</tp:taxon-name-part><tp:taxon-name-part taxon-name-part-type="species" reg="endodonta">endodonta</tp:taxon-name-part></tp:taxon-name></italic> (Hampson, 1987), male, N.W. India (<abbrev xmlns:xlink="http://www.w3.org/1999/xlink" xlink:title="Museum Witt München" id="ABBRID0EC5AE" xlink:type="simple">MWM</abbrev>/<named-content xmlns:xlink="http://www.w3.org/1999/xlink" content-type="dwc:institutional_code" xlink:title="Zoologische Staatssammlung München" xlink:href="http://grbio.org/institution/zoologische-staatssammlung" xlink:type="simple">ZSM</named-content>) <bold>20</bold><italic><tp:taxon-name><tp:taxon-name-part taxon-name-part-type="genus" reg="Mummu">Mummu</tp:taxon-name-part><tp:taxon-name-part taxon-name-part-type="species" reg="aerata">aerata</tp:taxon-name-part></tp:taxon-name></italic> Solovyev &amp; Witt, 2009, male, Xizang, China, genit. prep. WuJ-551-1 (<abbrev xmlns:xlink="http://www.w3.org/1999/xlink" xlink:title="Northeast Forestry University" id="ABBRID0EX5AE" xlink:type="simple">NEFU</abbrev>) <bold>21–23</bold><italic><tp:taxon-name><tp:taxon-name-part taxon-name-part-type="genus" reg="Euphlyctina">Euphlyctina</tp:taxon-name-part><tp:taxon-name-part taxon-name-part-type="species" reg="phaeopasta">phaeopasta</tp:taxon-name-part></tp:taxon-name></italic> (Hampson, 1906): <bold>21</bold> sternite VIII of male, ventral view in left and dorsal view in right (<abbrev xmlns:xlink="http://www.w3.org/1999/xlink" xlink:title="Northeast Forestry University" id="ABBRID0EK6AE" xlink:type="simple">NEFU</abbrev>) <bold>22</bold> male, Xizang, China, genit. prep. WuJ-499-1 (<abbrev xmlns:xlink="http://www.w3.org/1999/xlink" xlink:title="Northeast Forestry University" id="ABBRID0EQ6AE" xlink:type="simple">NEFU</abbrev>) <bold>23</bold> female, Xizang, China, genit. prep. WuJ-498-2 (<abbrev xmlns:xlink="http://www.w3.org/1999/xlink" xlink:title="Northeast Forestry University" id="ABBRID0EW6AE" xlink:type="simple">NEFU</abbrev>). Scale bars: 1 mm.</p></caption><graphic xmlns:xlink="http://www.w3.org/1999/xlink" xlink:href="zookeys-1100-071_article-76142__-g003.jpg" position="float" orientation="portrait" xlink:type="simple" id="oo_683242.jpg"><uri content-type="original_file" xlink:type="simple">https://binary.pensoft.net/fig/683242</uri></graphic></fig></tp:treatment-sec><ref-list><ref id="B19"><mixed-citation xmlns:xlink="http://www.w3.org/1999/xlink" xlink:type="simple"><person-group><name name-style="western"><surname>Solovyev</surname><given-names>AV</given-names></name><name name-style="western"><surname>Witt</surname><given-names>ThJ</given-names></name></person-group> (<year>2009</year>) The <tp:taxon-name><tp:taxon-name-part taxon-name-part-type="family">Limacodidae</tp:taxon-name-part></tp:taxon-name> of Vietnam. Entomofauna (Supplement No. 16): 33–229.</mixed-citation></ref><ref id="B14"><mixed-citation xmlns:xlink="http://www.w3.org/1999/xlink" xlink:type="simple"><person-group><name name-style="western"><surname>Solovyev</surname><given-names>AV</given-names></name></person-group> (<year>2015</year>) <article-title>Morphological and taxonomical review of the genus <italic><tp:taxon-name><tp:taxon-name-part taxon-name-part-type="genus">Nirmides</tp:taxon-name-part></tp:taxon-name></italic> Hering (<tp:taxon-name><tp:taxon-name-part taxon-name-part-type="order">Lepidoptera</tp:taxon-name-part></tp:taxon-name>, <tp:taxon-name><tp:taxon-name-part taxon-name-part-type="family">Limacodidae</tp:taxon-name-part></tp:taxon-name>) with description of eight new species.</article-title><source>Insect Systematics &amp; Evolution</source><volume>46</volume>(<issue>1</issue>): <fpage>1</fpage>–<lpage>36</lpage>. <ext-link xlink:type="simple" ext-link-type="doi" xlink:href="10.1163/1876312X-45012111">https://doi.org/10.1163/1876312X-45012111</ext-link></mixed-citation></ref></ref-list></tp:taxon-treatment>
